# Supplementary material for: Patterns of gene expression characterize T1 and T3 clear cell renal cell carcinoma subtypes
Source: PLoS One. 2019 May 31;14(5):e0216793. doi: 10.1371/journal.pone.0216793 (PMC6544217; doi:10.1371/journal.pone.0216793)
Supplement: S4 Fig — Entire dataset (~33000 probes) was projected onto a 10-dimensional space. Three dimensions for which the projection has the strongest association with the clinical diagnosis (T1 vs T3) was selected and projected data visualized. Interestingly, even in this agnostic approach (with features not being pre-selected) we see a further support for the ‘intermediate cluster’ to appear. (ZIP) [file pone.0216793.s008.zip › Figure 4SM/lib/CanvasMatrix4-2016/CanvasMatrix.src.js]

/*
 * Copyright (C) 2009 Apple Inc. All Rights Reserved.
 *
 * Redistribution and use in source and binary forms, with or without
 * modification, are permitted provided that the following conditions
 * are met:
 * 1. Redistributions of source code must retain the above copyright
 *    notice, this list of conditions and the following disclaimer.
 * 2. Redistributions in binary form must reproduce the above copyright
 *    notice, this list of conditions and the following disclaimer in the
 *    documentation and/or other materials provided with the distribution.
 *
 * THIS SOFTWARE IS PROVIDED BY APPLE INC. ``AS IS'' AND ANY
 * EXPRESS OR IMPLIED WARRANTIES, INCLUDING, BUT NOT LIMITED TO, THE
 * IMPLIED WARRANTIES OF MERCHANTABILITY AND FITNESS FOR A PARTICULAR
 * PURPOSE ARE DISCLAIMED.  IN NO EVENT SHALL APPLE INC. OR
 * CONTRIBUTORS BE LIABLE FOR ANY DIRECT, INDIRECT, INCIDENTAL, SPECIAL,
 * EXEMPLARY, OR CONSEQUENTIAL DAMAGES (INCLUDING, BUT NOT LIMITED TO,
 * PROCUREMENT OF SUBSTITUTE GOODS OR SERVICES; LOSS OF USE, DATA, OR
 * PROFITS; OR BUSINESS INTERRUPTION) HOWEVER CAUSED AND ON ANY THEORY
 * OF LIABILITY, WHETHER IN CONTRACT, STRICT LIABILITY, OR TORT
 * (INCLUDING NEGLIGENCE OR OTHERWISE) ARISING IN ANY WAY OUT OF THE USE
 * OF THIS SOFTWARE, EVEN IF ADVISED OF THE POSSIBILITY OF SUCH DAMAGE.

 * Copyright (2016) Duncan Murdoch - fixed CanvasMatrix4.ortho,
 * cleaned up.
 */
/*
    CanvasMatrix4 class

    This class implements a 4x4 matrix. It has functions which
    duplicate the functionality of the OpenGL matrix stack and
    glut functions.

    IDL:

    [
        Constructor(in CanvasMatrix4 matrix),           // copy passed matrix into new CanvasMatrix4
        Constructor(in sequence<float> array)           // create new CanvasMatrix4 with 16 floats (row major)
        Constructor()                                   // create new CanvasMatrix4 with identity matrix
    ]
    interface CanvasMatrix4 {
        attribute float m11;
        attribute float m12;
        attribute float m13;
        attribute float m14;
        attribute float m21;
        attribute float m22;
        attribute float m23;
        attribute float m24;
        attribute float m31;
        attribute float m32;
        attribute float m33;
        attribute float m34;
        attribute float m41;
        attribute float m42;
        attribute float m43;
        attribute float m44;

        void load(in CanvasMatrix4 matrix);                 // copy the values from the passed matrix
        void load(in sequence<float> array);                // copy 16 floats into the matrix
        sequence<float> getAsArray();                       // return the matrix as an array of 16 floats
        WebGLFloatArray getAsCanvasFloatArray();           // return the matrix as a WebGLFloatArray with 16 values
        void makeIdentity();                                // replace the matrix with identity
        void transpose();                                   // replace the matrix with its transpose
        void invert();                                      // replace the matrix with its inverse

        void translate(in float x, in float y, in float z); // multiply the matrix by passed translation values on the right
        void scale(in float x, in float y, in float z);     // multiply the matrix by passed scale values on the right
        void rotate(in float angle,                         // multiply the matrix by passed rotation values on the right
                    in float x, in float y, in float z);    // (angle is in degrees)
        void multRight(in CanvasMatrix matrix);             // multiply the matrix by the passed matrix on the right
        void multLeft(in CanvasMatrix matrix);              // multiply the matrix by the passed matrix on the left
        void ortho(in float left, in float right,           // multiply the matrix by the passed ortho values on the right
                   in float bottom, in float top,
                   in float near, in float far);
        void frustum(in float left, in float right,         // multiply the matrix by the passed frustum values on the right
                     in float bottom, in float top,
                     in float near, in float far);
        void perspective(in float fovy, in float aspect,    // multiply the matrix by the passed perspective values on the right
                         in float zNear, in float zFar);
        void lookat(in float eyex, in float eyey, in float eyez,    // multiply the matrix by the passed lookat
                    in float ctrx, in float ctry, in float ctrz,    // values on the right
                    in float upx, in float upy, in float upz);
    }
*/

CanvasMatrix4 = function(m)
{
    if (typeof m == 'object') {
        if ("length" in m && m.length >= 16) {
            this.load(m[0], m[1], m[2], m[3], m[4], m[5], m[6], m[7], m[8], m[9], m[10], m[11], m[12], m[13], m[14], m[15]);
            return;
        }
        else if (m instanceof CanvasMatrix4) {
            this.load(m);
            return;
        }
    }
    this.makeIdentity();
};

CanvasMatrix4.prototype.load = function()
{
    if (arguments.length == 1 && typeof arguments[0] == 'object') {
        var matrix = arguments[0];

        if ("length" in matrix && matrix.length == 16) {
            this.m11 = matrix[0];
            this.m12 = matrix[1];
            this.m13 = matrix[2];
            this.m14 = matrix[3];

            this.m21 = matrix[4];
            this.m22 = matrix[5];
            this.m23 = matrix[6];
            this.m24 = matrix[7];

            this.m31 = matrix[8];
            this.m32 = matrix[9];
            this.m33 = matrix[10];
            this.m34 = matrix[11];

            this.m41 = matrix[12];
            this.m42 = matrix[13];
            this.m43 = matrix[14];
            this.m44 = matrix[15];
            return;
        }

        if (arguments[0] instanceof CanvasMatrix4) {

            this.m11 = matrix.m11;
            this.m12 = matrix.m12;
            this.m13 = matrix.m13;
            this.m14 = matrix.m14;

            this.m21 = matrix.m21;
            this.m22 = matrix.m22;
            this.m23 = matrix.m23;
            this.m24 = matrix.m24;

            this.m31 = matrix.m31;
            this.m32 = matrix.m32;
            this.m33 = matrix.m33;
            this.m34 = matrix.m34;

            this.m41 = matrix.m41;
            this.m42 = matrix.m42;
            this.m43 = matrix.m43;
            this.m44 = matrix.m44;
            return;
        }
    }

    this.makeIdentity();
};

CanvasMatrix4.prototype.getAsArray = function()
{
    return [
        this.m11, this.m12, this.m13, this.m14,
        this.m21, this.m22, this.m23, this.m24,
        this.m31, this.m32, this.m33, this.m34,
        this.m41, this.m42, this.m43, this.m44
    ];
};

CanvasMatrix4.prototype.getAsWebGLFloatArray = function()
{
    return new WebGLFloatArray(this.getAsArray());
};

CanvasMatrix4.prototype.makeIdentity = function()
{
    this.m11 = 1;
    this.m12 = 0;
    this.m13 = 0;
    this.m14 = 0;

    this.m21 = 0;
    this.m22 = 1;
    this.m23 = 0;
    this.m24 = 0;

    this.m31 = 0;
    this.m32 = 0;
    this.m33 = 1;
    this.m34 = 0;

    this.m41 = 0;
    this.m42 = 0;
    this.m43 = 0;
    this.m44 = 1;
};

CanvasMatrix4.prototype.transpose = function()
{
    var tmp = this.m12;
    this.m12 = this.m21;
    this.m21 = tmp;

    tmp = this.m13;
    this.m13 = this.m31;
    this.m31 = tmp;

    tmp = this.m14;
    this.m14 = this.m41;
    this.m41 = tmp;

    tmp = this.m23;
    this.m23 = this.m32;
    this.m32 = tmp;

    tmp = this.m24;
    this.m24 = this.m42;
    this.m42 = tmp;

    tmp = this.m34;
    this.m34 = this.m43;
    this.m43 = tmp;
};

CanvasMatrix4.prototype.invert = function()
{
    // Calculate the 4x4 determinant
    // If the determinant is zero,
    // then the inverse matrix is not unique.
    var det = this._determinant4x4();

    if (Math.abs(det) < 1e-8)
        return null;

    this._makeAdjoint();

    // Scale the adjoint matrix to get the inverse
    this.m11 /= det;
    this.m12 /= det;
    this.m13 /= det;
    this.m14 /= det;

    this.m21 /= det;
    this.m22 /= det;
    this.m23 /= det;
    this.m24 /= det;

    this.m31 /= det;
    this.m32 /= det;
    this.m33 /= det;
    this.m34 /= det;

    this.m41 /= det;
    this.m42 /= det;
    this.m43 /= det;
    this.m44 /= det;
};

CanvasMatrix4.prototype.translate = function(x,y,z)
{
    if (x === undefined)
        x = 0;
    if (y === undefined)
        y = 0;
    if (z === undefined)
        z = 0;

    var matrix = new CanvasMatrix4();
    matrix.m41 = x;
    matrix.m42 = y;
    matrix.m43 = z;

    this.multRight(matrix);
};

CanvasMatrix4.prototype.scale = function(x,y,z)
{
    if (x === undefined)
        x = 1;
    if (z === undefined) {
        if (y === undefined) {
            y = x;
            z = x;
        }
        else
            z = 1;
    }
    else if (y === undefined)
        y = x;

    var matrix = new CanvasMatrix4();
    matrix.m11 = x;
    matrix.m22 = y;
    matrix.m33 = z;

    this.multRight(matrix);
};

CanvasMatrix4.prototype.rotate = function(angle,x,y,z)
{
    // angles are in degrees. Switch to radians
    angle = angle / 180 * Math.PI;

    angle /= 2;
    var sinA = Math.sin(angle);
    var cosA = Math.cos(angle);
    var sinA2 = sinA * sinA;

    // normalize
    var length = Math.sqrt(x * x + y * y + z * z);
    if (length === 0) {
        // bad vector, just use something reasonable
        x = 0;
        y = 0;
        z = 1;
    } else if (length != 1) {
        x /= length;
        y /= length;
        z /= length;
    }

    var mat = new CanvasMatrix4();

    // optimize case where axis is along major axis
    if (x == 1 && y === 0 && z === 0) {
        mat.m11 = 1;
        mat.m12 = 0;
        mat.m13 = 0;
        mat.m21 = 0;
        mat.m22 = 1 - 2 * sinA2;
        mat.m23 = 2 * sinA * cosA;
        mat.m31 = 0;
        mat.m32 = -2 * sinA * cosA;
        mat.m33 = 1 - 2 * sinA2;
        mat.m14 = mat.m24 = mat.m34 = 0;
        mat.m41 = mat.m42 = mat.m43 = 0;
        mat.m44 = 1;
    } else if (x === 0 && y == 1 && z === 0) {
        mat.m11 = 1 - 2 * sinA2;
        mat.m12 = 0;
        mat.m13 = -2 * sinA * cosA;
        mat.m21 = 0;
        mat.m22 = 1;
        mat.m23 = 0;
        mat.m31 = 2 * sinA * cosA;
        mat.m32 = 0;
        mat.m33 = 1 - 2 * sinA2;
        mat.m14 = mat.m24 = mat.m34 = 0;
        mat.m41 = mat.m42 = mat.m43 = 0;
        mat.m44 = 1;
    } else if (x === 0 && y === 0 && z == 1) {
        mat.m11 = 1 - 2 * sinA2;
        mat.m12 = 2 * sinA * cosA;
        mat.m13 = 0;
        mat.m21 = -2 * sinA * cosA;
        mat.m22 = 1 - 2 * sinA2;
        mat.m23 = 0;
        mat.m31 = 0;
        mat.m32 = 0;
        mat.m33 = 1;
        mat.m14 = mat.m24 = mat.m34 = 0;
        mat.m41 = mat.m42 = mat.m43 = 0;
        mat.m44 = 1;
    } else {
        var x2 = x*x;
        var y2 = y*y;
        var z2 = z*z;

        mat.m11 = 1 - 2 * (y2 + z2) * sinA2;
        mat.m12 = 2 * (x * y * sinA2 + z * sinA * cosA);
        mat.m13 = 2 * (x * z * sinA2 - y * sinA * cosA);
        mat.m21 = 2 * (y * x * sinA2 - z * sinA * cosA);
        mat.m22 = 1 - 2 * (z2 + x2) * sinA2;
        mat.m23 = 2 * (y * z * sinA2 + x * sinA * cosA);
        mat.m31 = 2 * (z * x * sinA2 + y * sinA * cosA);
        mat.m32 = 2 * (z * y * sinA2 - x * sinA * cosA);
        mat.m33 = 1 - 2 * (x2 + y2) * sinA2;
        mat.m14 = mat.m24 = mat.m34 = 0;
        mat.m41 = mat.m42 = mat.m43 = 0;
        mat.m44 = 1;
    }
    this.multRight(mat);
};

CanvasMatrix4.prototype.multRight = function(mat)
{
    var m11 = (this.m11 * mat.m11 + this.m12 * mat.m21 +
               this.m13 * mat.m31 + this.m14 * mat.m41);
    var m12 = (this.m11 * mat.m12 + this.m12 * mat.m22 +
               this.m13 * mat.m32 + this.m14 * mat.m42);
    var m13 = (this.m11 * mat.m13 + this.m12 * mat.m23 +
               this.m13 * mat.m33 + this.m14 * mat.m43);
    var m14 = (this.m11 * mat.m14 + this.m12 * mat.m24 +
               this.m13 * mat.m34 + this.m14 * mat.m44);

    var m21 = (this.m21 * mat.m11 + this.m22 * mat.m21 +
               this.m23 * mat.m31 + this.m24 * mat.m41);
    var m22 = (this.m21 * mat.m12 + this.m22 * mat.m22 +
               this.m23 * mat.m32 + this.m24 * mat.m42);
    var m23 = (this.m21 * mat.m13 + this.m22 * mat.m23 +
               this.m23 * mat.m33 + this.m24 * mat.m43);
    var m24 = (this.m21 * mat.m14 + this.m22 * mat.m24 +
               this.m23 * mat.m34 + this.m24 * mat.m44);

    var m31 = (this.m31 * mat.m11 + this.m32 * mat.m21 +
               this.m33 * mat.m31 + this.m34 * mat.m41);
    var m32 = (this.m31 * mat.m12 + this.m32 * mat.m22 +
               this.m33 * mat.m32 + this.m34 * mat.m42);
    var m33 = (this.m31 * mat.m13 + this.m32 * mat.m23 +
               this.m33 * mat.m33 + this.m34 * mat.m43);
    var m34 = (this.m31 * mat.m14 + this.m32 * mat.m24 +
               this.m33 * mat.m34 + this.m34 * mat.m44);

    var m41 = (this.m41 * mat.m11 + this.m42 * mat.m21 +
               this.m43 * mat.m31 + this.m44 * mat.m41);
    var m42 = (this.m41 * mat.m12 + this.m42 * mat.m22 +
               this.m43 * mat.m32 + this.m44 * mat.m42);
    var m43 = (this.m41 * mat.m13 + this.m42 * mat.m23 +
               this.m43 * mat.m33 + this.m44 * mat.m43);
    var m44 = (this.m41 * mat.m14 + this.m42 * mat.m24 +
               this.m43 * mat.m34 + this.m44 * mat.m44);

    this.m11 = m11;
    this.m12 = m12;
    this.m13 = m13;
    this.m14 = m14;

    this.m21 = m21;
    this.m22 = m22;
    this.m23 = m23;
    this.m24 = m24;

    this.m31 = m31;
    this.m32 = m32;
    this.m33 = m33;
    this.m34 = m34;

    this.m41 = m41;
    this.m42 = m42;
    this.m43 = m43;
    this.m44 = m44;
};

CanvasMatrix4.prototype.multLeft = function(mat)
{
    var m11 = (mat.m11 * this.m11 + mat.m12 * this.m21 +
               mat.m13 * this.m31 + mat.m14 * this.m41);
    var m12 = (mat.m11 * this.m12 + mat.m12 * this.m22 +
               mat.m13 * this.m32 + mat.m14 * this.m42);
    var m13 = (mat.m11 * this.m13 + mat.m12 * this.m23 +
               mat.m13 * this.m33 + mat.m14 * this.m43);
    var m14 = (mat.m11 * this.m14 + mat.m12 * this.m24 +
               mat.m13 * this.m34 + mat.m14 * this.m44);

    var m21 = (mat.m21 * this.m11 + mat.m22 * this.m21 +
               mat.m23 * this.m31 + mat.m24 * this.m41);
    var m22 = (mat.m21 * this.m12 + mat.m22 * this.m22 +
               mat.m23 * this.m32 + mat.m24 * this.m42);
    var m23 = (mat.m21 * this.m13 + mat.m22 * this.m23 +
               mat.m23 * this.m33 + mat.m24 * this.m43);
    var m24 = (mat.m21 * this.m14 + mat.m22 * this.m24 +
               mat.m23 * this.m34 + mat.m24 * this.m44);

    var m31 = (mat.m31 * this.m11 + mat.m32 * this.m21 +
               mat.m33 * this.m31 + mat.m34 * this.m41);
    var m32 = (mat.m31 * this.m12 + mat.m32 * this.m22 +
               mat.m33 * this.m32 + mat.m34 * this.m42);
    var m33 = (mat.m31 * this.m13 + mat.m32 * this.m23 +
               mat.m33 * this.m33 + mat.m34 * this.m43);
    var m34 = (mat.m31 * this.m14 + mat.m32 * this.m24 +
               mat.m33 * this.m34 + mat.m34 * this.m44);

    var m41 = (mat.m41 * this.m11 + mat.m42 * this.m21 +
               mat.m43 * this.m31 + mat.m44 * this.m41);
    var m42 = (mat.m41 * this.m12 + mat.m42 * this.m22 +
               mat.m43 * this.m32 + mat.m44 * this.m42);
    var m43 = (mat.m41 * this.m13 + mat.m42 * this.m23 +
               mat.m43 * this.m33 + mat.m44 * this.m43);
    var m44 = (mat.m41 * this.m14 + mat.m42 * this.m24 +
               mat.m43 * this.m34 + mat.m44 * this.m44);

    this.m11 = m11;
    this.m12 = m12;
    this.m13 = m13;
    this.m14 = m14;

    this.m21 = m21;
    this.m22 = m22;
    this.m23 = m23;
    this.m24 = m24;

    this.m31 = m31;
    this.m32 = m32;
    this.m33 = m33;
    this.m34 = m34;

    this.m41 = m41;
    this.m42 = m42;
    this.m43 = m43;
    this.m44 = m44;
};

CanvasMatrix4.prototype.ortho = function(left, right, bottom, top, near, far)
{
    var tx = (left + right) / (left - right);
    var ty = (top + bottom) / (bottom - top);
    var tz = (far + near) / (near - far);

    var matrix = new CanvasMatrix4();
    matrix.m11 = 2 / (right - left);
    matrix.m12 = 0;
    matrix.m13 = 0;
    matrix.m14 = 0;
    matrix.m21 = 0;
    matrix.m22 = 2 / (top - bottom);
    matrix.m23 = 0;
    matrix.m24 = 0;
    matrix.m31 = 0;
    matrix.m32 = 0;
    matrix.m33 = -2 / (far - near);
    matrix.m34 = 0;
    matrix.m41 = tx;
    matrix.m42 = ty;
    matrix.m43 = tz;
    matrix.m44 = 1;

    this.multRight(matrix);
};

CanvasMatrix4.prototype.frustum = function(left, right, bottom, top, near, far)
{
    var matrix = new CanvasMatrix4();
    var A = (right + left) / (right - left);
    var B = (top + bottom) / (top - bottom);
    var C = -(far + near) / (far - near);
    var D = -(2 * far * near) / (far - near);

    matrix.m11 = (2 * near) / (right - left);
    matrix.m12 = 0;
    matrix.m13 = 0;
    matrix.m14 = 0;

    matrix.m21 = 0;
    matrix.m22 = 2 * near / (top - bottom);
    matrix.m23 = 0;
    matrix.m24 = 0;

    matrix.m31 = A;
    matrix.m32 = B;
    matrix.m33 = C;
    matrix.m34 = -1;

    matrix.m41 = 0;
    matrix.m42 = 0;
    matrix.m43 = D;
    matrix.m44 = 0;

    this.multRight(matrix);
};

CanvasMatrix4.prototype.perspective = function(fovy, aspect, zNear, zFar)
{
    var top = Math.tan(fovy * Math.PI / 360) * zNear;
    var bottom = -top;
    var left = aspect * bottom;
    var right = aspect * top;
    this.frustum(left, right, bottom, top, zNear, zFar);
};

CanvasMatrix4.prototype.lookat = function(eyex, eyey, eyez, centerx, centery, centerz, upx, upy, upz)
{
    var matrix = new CanvasMatrix4();

    // Make rotation matrix

    // Z vector
    var zx = eyex - centerx;
    var zy = eyey - centery;
    var zz = eyez - centerz;
    var mag = Math.sqrt(zx * zx + zy * zy + zz * zz);
    if (mag) {
        zx /= mag;
        zy /= mag;
        zz /= mag;
    }

    // Y vector
    var yx = upx;
    var yy = upy;
    var yz = upz;

    // X vector = Y cross Z
    xx =  yy * zz - yz * zy;
    xy = -yx * zz + yz * zx;
    xz =  yx * zy - yy * zx;

    // Recompute Y = Z cross X
    yx = zy * xz - zz * xy;
    yy = -zx * xz + zz * xx;
    yx = zx * xy - zy * xx;

    // cross product gives area of parallelogram, which is < 1.0 for
    // non-perpendicular unit-length vectors; so normalize x, y here

    mag = Math.sqrt(xx * xx + xy * xy + xz * xz);
    if (mag) {
        xx /= mag;
        xy /= mag;
        xz /= mag;
    }

    mag = Math.sqrt(yx * yx + yy * yy + yz * yz);
    if (mag) {
        yx /= mag;
        yy /= mag;
        yz /= mag;
    }

    matrix.m11 = xx;
    matrix.m12 = xy;
    matrix.m13 = xz;
    matrix.m14 = 0;

    matrix.m21 = yx;
    matrix.m22 = yy;
    matrix.m23 = yz;
    matrix.m24 = 0;

    matrix.m31 = zx;
    matrix.m32 = zy;
    matrix.m33 = zz;
    matrix.m34 = 0;

    matrix.m41 = 0;
    matrix.m42 = 0;
    matrix.m43 = 0;
    matrix.m44 = 1;
    matrix.translate(-eyex, -eyey, -eyez);

    this.multRight(matrix);
};

// Support functions
CanvasMatrix4.prototype._determinant2x2 = function(a, b, c, d)
{
    return a * d - b * c;
};

CanvasMatrix4.prototype._determinant3x3 = function(a1, a2, a3, b1, b2, b3, c1, c2, c3)
{
    return a1 * this._determinant2x2(b2, b3, c2, c3) -
         b1 * this._determinant2x2(a2, a3, c2, c3) +
         c1 * this._determinant2x2(a2, a3, b2, b3);
};

CanvasMatrix4.prototype._determinant4x4 = function()
{
    var a1 = this.m11;
    var b1 = this.m12;
    var c1 = this.m13;
    var d1 = this.m14;

    var a2 = this.m21;
    var b2 = this.m22;
    var c2 = this.m23;
    var d2 = this.m24;

    var a3 = this.m31;
    var b3 = this.m32;
    var c3 = this.m33;
    var d3 = this.m34;

    var a4 = this.m41;
    var b4 = this.m42;
    var c4 = this.m43;
    var d4 = this.m44;

    return a1 * this._determinant3x3(b2, b3, b4, c2, c3, c4, d2, d3, d4) -
         b1 * this._determinant3x3(a2, a3, a4, c2, c3, c4, d2, d3, d4) +
         c1 * this._determinant3x3(a2, a3, a4, b2, b3, b4, d2, d3, d4) -
         d1 * this._determinant3x3(a2, a3, a4, b2, b3, b4, c2, c3, c4);
};

CanvasMatrix4.prototype._makeAdjoint = function()
{
    var a1 = this.m11;
    var b1 = this.m12;
    var c1 = this.m13;
    var d1 = this.m14;

    var a2 = this.m21;
    var b2 = this.m22;
    var c2 = this.m23;
    var d2 = this.m24;

    var a3 = this.m31;
    var b3 = this.m32;
    var c3 = this.m33;
    var d3 = this.m34;

    var a4 = this.m41;
    var b4 = this.m42;
    var c4 = this.m43;
    var d4 = this.m44;

    // Row column labeling reversed since we transpose rows & columns
    this.m11  =   this._determinant3x3(b2, b3, b4, c2, c3, c4, d2, d3, d4);
    this.m21  = - this._determinant3x3(a2, a3, a4, c2, c3, c4, d2, d3, d4);
    this.m31  =   this._determinant3x3(a2, a3, a4, b2, b3, b4, d2, d3, d4);
    this.m41  = - this._determinant3x3(a2, a3, a4, b2, b3, b4, c2, c3, c4);

    this.m12  = - this._determinant3x3(b1, b3, b4, c1, c3, c4, d1, d3, d4);
    this.m22  =   this._determinant3x3(a1, a3, a4, c1, c3, c4, d1, d3, d4);
    this.m32  = - this._determinant3x3(a1, a3, a4, b1, b3, b4, d1, d3, d4);
    this.m42  =   this._determinant3x3(a1, a3, a4, b1, b3, b4, c1, c3, c4);

    this.m13  =   this._determinant3x3(b1, b2, b4, c1, c2, c4, d1, d2, d4);
    this.m23  = - this._determinant3x3(a1, a2, a4, c1, c2, c4, d1, d2, d4);
    this.m33  =   this._determinant3x3(a1, a2, a4, b1, b2, b4, d1, d2, d4);
    this.m43  = - this._determinant3x3(a1, a2, a4, b1, b2, b4, c1, c2, c4);

    this.m14  = - this._determinant3x3(b1, b2, b3, c1, c2, c3, d1, d2, d3);
    this.m24  =   this._determinant3x3(a1, a2, a3, c1, c2, c3, d1, d2, d3);
    this.m34  = - this._determinant3x3(a1, a2, a3, b1, b2, b3, d1, d2, d3);
    this.m44  =   this._determinant3x3(a1, a2, a3, b1, b2, b3, c1, c2, c3);
};
