# Supplementary material for: Patterns of gene expression characterize T1 and T3 clear cell renal cell carcinoma subtypes
Source: PLoS One. 2019 May 31;14(5):e0216793. doi: 10.1371/journal.pone.0216793 (PMC6544217; doi:10.1371/journal.pone.0216793)
Supplement: S4 Fig — Entire dataset (~33000 probes) was projected onto a 10-dimensional space. Three dimensions for which the projection has the strongest association with the clinical diagnosis (T1 vs T3) was selected and projected data visualized. Interestingly, even in this agnostic approach (with features not being pre-selected) we see a further support for the ‘intermediate cluster’ to appear. (ZIP) [file pone.0216793.s008.zip › Figure 4SM/lib/combineWidgets-binding-0.10.0/combineWidgets.js]

//Copyright © 2016 RTE Réseau de transport d’électricité

HTMLWidgets.widget({

  name: 'combineWidgets',

  type: 'output',

  factory: function(el, width, height) {

    var widgets = {};

    function toArray(x) {
      if (x.constructor !== Array) x = [x];
      return x;
    }

    function getWidgetFactory(name) {
      return HTMLWidgets.widgets.filter(function(x) {return x.name == name})[0];
    }

    function resizeAll() {
      for (var k in widgets) {
        var widgetEl = document.getElementById(k);
        if (!widgetEl) {
          delete widgets[k];
        } else {
          var x = widgets[k];
          x.factory.resize(widgetEl, widgetEl.clientWidth, widgetEl.clientHeight, x.instance);
        }
      }
    }

    return {

      renderValue: function(x) {
        x.elementId = toArray(x.elementId);
        x.widgetType = toArray(x.widgetType);

        var nWidgets = x.widgetType.length;
        el.innerHTML = x.html;

        for (var i = 0; i < nWidgets; i++) {
          var child = document.getElementById(x.elementId[i]);

          if (x.widgetType[i] == "html") {
            child.innerHTML = x.data[i];
          } else {
            var widgetFactory = getWidgetFactory(x.widgetType[i]);
            var w = widgetFactory.initialize(child, child.clientWidth, child.clientHeight);
            widgetFactory.renderValue(child, x.data[i], w);
            widgets[x.elementId[i]] = {factory:widgetFactory, instance:w};
          }
        }

        // Crosstalk inputs need special handling:  see
        // https://github.com/ramnathv/htmlwidgets/issues/300

        if (x.hasCrosstalkInputs && crosstalk && crosstalk.bind) {
          crosstalk.bind();
        }

        // Sometimes widgets are rendered before the size of all html element has
        // been computed. Adding a small delay fixes this problem.
        setTimeout(resizeAll, 5);

      },

      resize: function(width, height) {
        resizeAll();
      }

    };
  }
});
