# Supplementary material for: Patterns of gene expression characterize T1 and T3 clear cell renal cell carcinoma subtypes
Source: PLoS One. 2019 May 31;14(5):e0216793. doi: 10.1371/journal.pone.0216793 (PMC6544217; doi:10.1371/journal.pone.0216793)
Supplement: S4 Fig — Entire dataset (~33000 probes) was projected onto a 10-dimensional space. Three dimensions for which the projection has the strongest association with the clinical diagnosis (T1 vs T3) was selected and projected data visualized. Interestingly, even in this agnostic approach (with features not being pre-selected) we see a further support for the ‘intermediate cluster’ to appear. (ZIP) [file pone.0216793.s008.zip › Figure 4SM/lib/rglPlayer-binding-0.99.16/rglPlayer.js]

/* el is the <span>, holding x as el.rglPlayer
   x is the JSON encoded playwidget.
   instance holds x as instance.rglPlayer
*/

HTMLWidgets.widget({

  name: 'rglPlayer',

  type: 'output',

  initialize: function(el, width, height) {
    return {
    };

  },

  renderValue: function(el, x, instance) {
    var ShowValue = function(value) {
        var rgldiv = document.getElementById(x.sceneId),
            rglinstance;
        x.value = value;
      /* We might be running before the scene exists.  If so, it
         will have to apply our initial value. */
        if (rgldiv && (rglinstance = rgldiv.rglinstance)) {
          rglinstance.Player(el, x);
          x.initialized = true;
        } else {
          if (x.initialized)
            rglwidgetClass.prototype.alertOnce("rgl widget '" + x.sceneId + "' not found.");
          x.initialized = false;
          instance.rglPlayer = x;
        }
      };

    el.rglPlayer = x;
    instance.rglPlayer = x;

    if (x.respondTo) {
      var control = window[x.respondTo];
      if (control) {
        var self = this, i,
            state = "idle";

        /* Store the previous handler on the control,
           so multiple calls here don't pile up a chain of
           old handlers */

        if (typeof control.rglOldhandler === "undefined")
          control.rglOldhandler = control.onchange;

        control.onchange = function() {
          var value;
          /* If we are called n>0 times while servicing a previous call, we want to finish
             the current call, then run again.  But the old handler might want to
             see every change. */
          if (state !== "idle") {
            state = "interrupted";
            if (control.rglOldhandler !== null)
              control.rglOldhandler.call(this);
          }
          do {
            state = "busy";
            if (control.rglOldhandler !== null)
              control.rglOldhandler.call(this);
            if (control.type == "checkbox")
              value = control.checked ? 0 : 1;
            else
              value = control.value;
            ShowValue(value);
            if (state === "busy")
              state = "idle";
          } while (state !== "idle");
        };
        control.onchange();
      }
    }
    ShowValue(x.value);
  },

  resize: function(el, width, height, instance) {
  }

});
