# Supplementary material for: Patterns of gene expression characterize T1 and T3 clear cell renal cell carcinoma subtypes
Source: PLoS One. 2019 May 31;14(5):e0216793. doi: 10.1371/journal.pone.0216793 (PMC6544217; doi:10.1371/journal.pone.0216793)
Supplement: S4 Fig — Entire dataset (~33000 probes) was projected onto a 10-dimensional space. Three dimensions for which the projection has the strongest association with the clinical diagnosis (T1 vs T3) was selected and projected data visualized. Interestingly, even in this agnostic approach (with features not being pre-selected) we see a further support for the ‘intermediate cluster’ to appear. (ZIP) [file pone.0216793.s008.zip › Figure 4SM/lib/rglWebGL-binding-0.99.16/rglWebGL.js]

/* el is the div, holding the rgl object as el.rglinstance,
     which holds x as el.rglinstance.scene
   x is the JSON encoded rglwidget.
*/


HTMLWidgets.widget({

  name: 'rglWebGL',

  type: 'output',

  factory: function(el, width, height) {
    el.width = width;
    el.height = height;
    var rgl = new rglwidgetClass(),
        onchangeselection = function(e) {
          for (var i = 0; i < rgl.scene.crosstalk.sel_handle.length; i++)
            rgl.clearBrush(except = e.rglSubsceneId);
          rgl.selection(e, false);
        },
        onchangefilter = function(e) {
          rgl.selection(e, true);
        };
    
    return { 
      renderValue: function(x) {
        var i, pel, player, groups;
      
        x.crosstalk.group = groups = [].concat(x.crosstalk.group);
        x.crosstalk.id = [].concat(x.crosstalk.id);
        x.crosstalk.key = [].concat(x.crosstalk.key);
        x.crosstalk.sel_handle = new Array(groups.length);
        x.crosstalk.fil_handle = new Array(groups.length);
        x.crosstalk.selection = [];
        for (i = 0; i < groups.length; i++) {
          x.crosstalk.sel_handle[i] = new crosstalk.SelectionHandle(groups[i], {sharedId: x.crosstalk.id[i]});
          x.crosstalk.sel_handle[i].on("change", onchangeselection);
          x.crosstalk.fil_handle[i] = new crosstalk.FilterHandle(groups[i], {sharedId: x.crosstalk.id[i]});
          x.crosstalk.fil_handle[i].on("change", onchangefilter);
        }
        rgl.initialize(el, x);
        rgl.initGL();
  
  /* We might have been called after (some of) the players were rendered.
     We need to make sure we respond to their initial values. */

        if (typeof x.players !== "undefined") {
          var players = [].concat(x.players);
          for (i = 0; i < players.length; i++) {
            pel = document.getElementById(players[i]);
            if (pel) {
              player = pel.rglPlayer;
              if (player && !player.initialized) {
                rgl.Player(pel, player);
                player.initialized = true;
              }
            }
          }
        }
        rgl.drag = 0;
        rgl.drawScene();
      },

      resize: function(width, height) {
        el.width = width;
        el.height = height;
        el.rglinstance.resize(el);
        el.rglinstance.drawScene();
      }
    };
  }
});
