# Supplementary material for: Patterns of gene expression characterize T1 and T3 clear cell renal cell carcinoma subtypes
Source: PLoS One. 2019 May 31;14(5):e0216793. doi: 10.1371/journal.pone.0216793 (PMC6544217; doi:10.1371/journal.pone.0216793)
Supplement: S4 Fig — Entire dataset (~33000 probes) was projected onto a 10-dimensional space. Three dimensions for which the projection has the strongest association with the clinical diagnosis (T1 vs T3) was selected and projected data visualized. Interestingly, even in this agnostic approach (with features not being pre-selected) we see a further support for the ‘intermediate cluster’ to appear. (ZIP) [file pone.0216793.s008.zip › Figure 4SM/lib/rglwidgetClass-2/rglClass.src.js]

// To generate the help pages for this library, use

// jsdoc --destination ../../../doc/rglwidgetClass --template ~/node_modules/jsdoc-baseline rglClass.src.js

// To validate, use

// setwd(".../inst/htmlwidgets/lib/rglClass")
// hints <- js::jshint(readLines("rglClass.src.js"))
// hints[, c("line", "reason")]

/**
 * The class of an rgl widget
 * @class
*/
rglwidgetClass = function() {
    this.canvas = null;
    this.userMatrix = new CanvasMatrix4();
    this.types = [];
    this.prMatrix = new CanvasMatrix4();
    this.mvMatrix = new CanvasMatrix4();
    this.vp = null;
    this.prmvMatrix = null;
    this.origs = null;
    this.gl = null;
    this.scene = null;
    this.select = {state: "inactive", subscene: null, region: {p1: {x:0, y:0}, p2: {x:0, y:0}}};
    this.drawing = false;
};


    /**
     * Multiply matrix by vector
     * @returns {number[]}
     * @param M {number[][]} Left operand
     * @param v {number[]} Right operand
     */
    rglwidgetClass.prototype.multMV = function(M, v) {
        return [ M.m11 * v[0] + M.m12 * v[1] + M.m13 * v[2] + M.m14 * v[3],
                 M.m21 * v[0] + M.m22 * v[1] + M.m23 * v[2] + M.m24 * v[3],
                 M.m31 * v[0] + M.m32 * v[1] + M.m33 * v[2] + M.m34 * v[3],
                 M.m41 * v[0] + M.m42 * v[1] + M.m43 * v[2] + M.m44 * v[3]
               ];
    };
    
    /**
     * Multiply row vector by Matrix
     * @returns {number[]}
     * @param v {number[]} left operand
     * @param M {number[][]} right operand
     */
    rglwidgetClass.prototype.multVM = function(v, M) {
        return [ M.m11 * v[0] + M.m21 * v[1] + M.m31 * v[2] + M.m41 * v[3],
                 M.m12 * v[0] + M.m22 * v[1] + M.m32 * v[2] + M.m42 * v[3],
                 M.m13 * v[0] + M.m23 * v[1] + M.m33 * v[2] + M.m43 * v[3],
                 M.m14 * v[0] + M.m24 * v[1] + M.m34 * v[2] + M.m44 * v[3]
               ];
    };
    
    /**
     * Euclidean length of a vector
     * @returns {number}
     * @param v {number[]}
     */
    rglwidgetClass.prototype.vlen = function(v) {
      return Math.sqrt(this.dotprod(v, v));
    };

    /**
     * Dot product of two vectors
     * @instance rglwidgetClass
     * @returns {number}
     * @param a {number[]}
     * @param b {number[]}
     */
    rglwidgetClass.prototype.dotprod = function(a, b) {
      return a[0]*b[0] + a[1]*b[1] + a[2]*b[2];
    };

    /**
     * Cross product of two vectors
     * @returns {number[]}
     * @param a {number[]}
     * @param b {number[]}
     */
    rglwidgetClass.prototype.xprod = function(a, b) {
      return [a[1]*b[2] - a[2]*b[1],
          a[2]*b[0] - a[0]*b[2],
          a[0]*b[1] - a[1]*b[0]];
    };

    /**
     * Bind vectors or matrices by columns
     * @returns {number[][]}
     * @param a {number[]|number[][]}
     * @param b {number[]|number[][]}
     */
    rglwidgetClass.prototype.cbind = function(a, b) {
      if (b.length < a.length)
        b = this.repeatToLen(b, a.length);
      else if (a.length < b.length)
        a = this.repeatToLen(a, b.length);
      return a.map(function(currentValue, index, array) {
            return currentValue.concat(b[index]);
      });
    };

    /**
     * Swap elements
     * @returns {any[]}
     * @param a {any[]}
     * @param i {number} Element to swap
     * @param j {number} Other element to swap
     */
    rglwidgetClass.prototype.swap = function(a, i, j) {
      var temp = a[i];
      a[i] = a[j];
      a[j] = temp;
    };

    /**
     * Flatten a matrix into a vector
     * @returns {any[]}
     * @param a {any[][]}
     */
    rglwidgetClass.prototype.flatten = function(arr, result) {
      var value;
      if (typeof result === "undefined") result = [];
      for (var i = 0, length = arr.length; i < length; i++) {
        value = arr[i];
        if (Array.isArray(value)) {
          this.flatten(value, result);
        } else {
          result.push(value);
        }
      }
      return result;
    };

    /**
     * set element of 1d or 2d array as if it was flattened.
     * Column major, zero based!
     * @returns {any[]|any[][]}
     * @param {any[]|any[][]} a - array
     * @param {number} i - element
     * @param {any} value
     */
    rglwidgetClass.prototype.setElement = function(a, i, value) {
      if (Array.isArray(a[0])) {
        var dim = a.length,
            col = Math.floor(i/dim),
            row = i % dim;
        a[row][col] = value;
      } else {
        a[i] = value;
      }
    };

    /**
     * Transpose an array
     * @returns {any[][]}
     * @param {any[][]} a
     */
    rglwidgetClass.prototype.transpose = function(a) {
      var newArray = [],
          n = a.length,
          m = a[0].length,
          i;
      for(i = 0; i < m; i++){
        newArray.push([]);
      }

      for(i = 0; i < n; i++){
        for(var j = 0; j < m; j++){
          newArray[j].push(a[i][j]);
        }
      }
      return newArray;
    };

    /**
     * Calculate sum of squares of a numeric vector
     * @returns {number}
     * @param {number[]} x
     */
    rglwidgetClass.prototype.sumsq = function(x) {
      var result = 0, i;
      for (i=0; i < x.length; i++)
        result += x[i]*x[i];
      return result;
    };

    /**
     * Convert a matrix to a CanvasMatrix4
     * @returns {CanvasMatrix4}
     * @param {number[][]|number[]} mat
     */
    rglwidgetClass.prototype.toCanvasMatrix4 = function(mat) {
      if (mat instanceof CanvasMatrix4)
        return mat;
      var result = new CanvasMatrix4();
      mat = this.flatten(this.transpose(mat));
      result.load(mat);
      return result;
    };

    /**
     * Convert an R-style numeric colour string to an rgb vector
     * @returns {number[]}
     * @param {string} s
     */
    rglwidgetClass.prototype.stringToRgb = function(s) {
      s = s.replace("#", "");
      var bigint = parseInt(s, 16);
      return [((bigint >> 16) & 255)/255,
              ((bigint >> 8) & 255)/255,
               (bigint & 255)/255];
    };

    /**
     * Take a component-by-component product of two 3 vectors
     * @returns {number[]}
     * @param {number[]} x
     * @param {number[]} y
     */
    rglwidgetClass.prototype.componentProduct = function(x, y) {
      if (typeof y === "undefined") {
        this.alertOnce("Bad arg to componentProduct");
      }
      var result = new Float32Array(3), i;
      for (i = 0; i<3; i++)
        result[i] = x[i]*y[i];
      return result;
    };

    /**
     * Get next higher power of two
     * @returns { number }
     * @param { number } value - input value
     */
    rglwidgetClass.prototype.getPowerOfTwo = function(value) {
      var pow = 1;
      while(pow<value) {
        pow *= 2;
      }
      return pow;
    };

    /**
     * Unique entries
     * @returns { any[] }
     * @param { any[] } arr - An array
     */
    rglwidgetClass.prototype.unique = function(arr) {
      arr = [].concat(arr);
      return arr.filter(function(value, index, self) {
        return self.indexOf(value) === index;
      });
    };

    /**
     * Shallow compare of arrays
     * @returns { boolean }
     * @param { any[] } a - An array
     * @param { any[] } b - Another array
     */
    rglwidgetClass.prototype.equalArrays = function(a, b) {
      return a === b || (a && b &&
                      a.length === b.length &&
                      a.every(function(v, i) {return v === b[i];}));
    };
    
    /**
     * Repeat an array to a desired length
     * @returns {any[]}
     * @param {any | any[]} arr The input array
     * @param {number} len The desired output length
     */
    rglwidgetClass.prototype.repeatToLen = function(arr, len) {
      arr = [].concat(arr);
      while (arr.length < len/2)
        arr = arr.concat(arr);
      return arr.concat(arr.slice(0, len - arr.length));
    };

    /**
     * Give a single alert message, not to be repeated.
     * @param {string} msg  The message to give.
     */
    rglwidgetClass.prototype.alertOnce = function(msg) {
      if (typeof this.alerted !== "undefined")
        return;
      this.alerted = true;
      alert(msg);
    };

    rglwidgetClass.prototype.f_is_lit = 1;
    rglwidgetClass.prototype.f_is_smooth = 2;
    rglwidgetClass.prototype.f_has_texture = 4;
    rglwidgetClass.prototype.f_depth_sort = 8;
    rglwidgetClass.prototype.f_fixed_quads = 16;
    rglwidgetClass.prototype.f_is_transparent = 32;
    rglwidgetClass.prototype.f_is_lines = 64;
    rglwidgetClass.prototype.f_sprites_3d = 128;
    rglwidgetClass.prototype.f_sprite_3d = 256;
    rglwidgetClass.prototype.f_is_subscene = 512;
    rglwidgetClass.prototype.f_is_clipplanes = 1024;
    rglwidgetClass.prototype.f_fixed_size = 2048;
    rglwidgetClass.prototype.f_is_points = 4096;
    rglwidgetClass.prototype.f_is_twosided = 8192;
    rglwidgetClass.prototype.f_fat_lines = 16384;
    rglwidgetClass.prototype.f_is_brush = 32768;

    /**
     * Which list does a particular id come from?
     * @returns { string }
     * @param {number} id The id to look up.
     */
    rglwidgetClass.prototype.whichList = function(id) {
      var obj = this.getObj(id),
          flags = obj.flags;
        if (obj.type === "light")
          return "lights";
        if (flags & this.f_is_subscene)
            return "subscenes";
        if (flags & this.f_is_clipplanes)
            return "clipplanes";
        if (flags & this.f_is_transparent)
            return "transparent";
        return "opaque";
    };

    /**
     * Get an object by id number.
     * @returns { Object }
     * @param {number} id
     */
    rglwidgetClass.prototype.getObj = function(id) {
      if (typeof id !== "number") {
        this.alertOnce("getObj id is "+typeof id);
      }
      return this.scene.objects[id];
    };

    /**
     * Get ids of a particular type from a subscene or the whole scene
     * @returns { number[] }
     * @param {string} type What type of object?
     * @param {number} subscene  Which subscene?  If not given, find in the whole scene
     */
    rglwidgetClass.prototype.getIdsByType = function(type, subscene) {
      var
        result = [], i, self = this;
      if (typeof subscene === "undefined") {
        Object.keys(this.scene.objects).forEach(
          function(key) {
            key = parseInt(key, 10);
            if (self.getObj(key).type === type)
              result.push(key);
          });
      } else {
        ids = this.getObj(subscene).objects;
        for (i=0; i < ids.length; i++) {
          if (this.getObj(ids[i]).type === type) {
            result.push(ids[i]);
          }
        }
      }
      return result;
    };

    /**
     * Get a particular material property for an id
     * @returns { any }
     * @param {number} id  Which object?
     * @param {string} property Which material property?
     */
    rglwidgetClass.prototype.getMaterial = function(id, property) {
      var obj = this.getObj(id),
          mat = obj.material[property];
      if (typeof mat === "undefined")
          mat = this.scene.material[property];
      return mat;
    };

    /**
     * Is a particular id in a subscene?
     * @returns { boolean }
     * @param {number} id Which id?
     * @param {number} subscene Which subscene id?
     */
    rglwidgetClass.prototype.inSubscene = function(id, subscene) {
      return this.getObj(subscene).objects.indexOf(id) > -1;
    };

    /**
     * Add an id to a subscene.
     * @param {number} id Which id?
     * @param {number} subscene Which subscene id?
     */
    rglwidgetClass.prototype.addToSubscene = function(id, subscene) {
      var thelist,
          thesub = this.getObj(subscene),
          ids = [id],
          obj = this.getObj(id), i;
      if (typeof obj != "undefined" && typeof (obj.newIds) !== "undefined") {
        ids = ids.concat(obj.newIds);
      }
      thesub.objects = [].concat(thesub.objects);
      for (i = 0; i < ids.length; i++) {
        id = ids[i];
        if (thesub.objects.indexOf(id) == -1) {
          thelist = this.whichList(id);
          thesub.objects.push(id);
          thesub[thelist].push(id);
        }
      }
    };

    /**
     * Delete an id from a subscene
     * @param { number } id - the id to add
     * @param { number } subscene - the id of the subscene
     */
    rglwidgetClass.prototype.delFromSubscene = function(id, subscene) {
      var thelist,
          thesub = this.getObj(subscene),
          obj = this.getObj(id),
          ids = [id], i;
      if (typeof obj !== "undefined" && typeof (obj.newIds) !== "undefined")
        ids = ids.concat(obj.newIds);
      thesub.objects = [].concat(thesub.objects); // It might be a scalar
      for (j=0; j<ids.length;j++) {
        id = ids[j];
        i = thesub.objects.indexOf(id);
        if (i > -1) {
          thesub.objects.splice(i, 1);
          thelist = this.whichList(id);
          i = thesub[thelist].indexOf(id);
          thesub[thelist].splice(i, 1);
        }
      }
    };

    /**
     * Set the ids in a subscene
     * @param { number[] } ids - the ids to set
     * @param { number } subsceneid - the id of the subscene
     */
    rglwidgetClass.prototype.setSubsceneEntries = function(ids, subsceneid) {
      var sub = this.getObj(subsceneid);
      sub.objects = ids;
      this.initSubscene(subsceneid);
    };

    /**
     * Get the ids in a subscene
     * @returns {number[]}
     * @param { number } subscene - the id of the subscene
     */
    rglwidgetClass.prototype.getSubsceneEntries = function(subscene) {
      return this.getObj(subscene).objects;
    };

    /**
     * Get the ids of the subscenes within a subscene
     * @returns { number[] }
     * @param { number } subscene - the id of the subscene
     */
    rglwidgetClass.prototype.getChildSubscenes = function(subscene) {
      return this.getObj(subscene).subscenes;
    };

    /**
     * Start drawing
     * @returns { boolean } Previous state
     */
    rglwidgetClass.prototype.startDrawing = function() {
    	var value = this.drawing;
    	this.drawing = true;
    	return value;
    };

    /**
     * Stop drawing and check for context loss
     * @param { boolean } saved - Previous state
     */
    rglwidgetClass.prototype.stopDrawing = function(saved) {
      this.drawing = saved;
      if (!saved && this.gl && this.gl.isContextLost())
        this.restartCanvas();
    };

    /**
     * Generate the vertex shader for an object
     * @returns {string}
     * @param { number } id - Id of object
     */
    rglwidgetClass.prototype.getVertexShader = function(id) {
      var obj = this.getObj(id),
          userShader = obj.userVertexShader,
          flags = obj.flags,
          type = obj.type,
          is_lit = flags & this.f_is_lit,
          has_texture = flags & this.f_has_texture,
          fixed_quads = flags & this.f_fixed_quads,
          sprites_3d = flags & this.f_sprites_3d,
          sprite_3d = flags & this.f_sprite_3d,
          nclipplanes = this.countClipplanes(),
          fixed_size = flags & this.f_fixed_size,
          is_points = flags & this.f_is_points,
          is_twosided = flags & this.f_is_twosided,
          fat_lines = flags & this.f_fat_lines,
          is_brush = flags & this.f_is_brush,
          result;

      if (type === "clipplanes" || sprites_3d) return;

      if (typeof userShader !== "undefined") return userShader;

      result = "  /* ****** "+type+" object "+id+" vertex shader ****** */\n"+
      "  attribute vec3 aPos;\n"+
      "  attribute vec4 aCol;\n"+
      " uniform mat4 mvMatrix;\n"+
      " uniform mat4 prMatrix;\n"+
      " varying vec4 vCol;\n"+
      " varying vec4 vPosition;\n";

      if ((is_lit && !fixed_quads && !is_brush) || sprite_3d)
        result = result + "  attribute vec3 aNorm;\n"+
                          " uniform mat4 normMatrix;\n"+
                          " varying vec3 vNormal;\n";

      if (has_texture || type === "text")
        result = result + " attribute vec2 aTexcoord;\n"+
                          " varying vec2 vTexcoord;\n";

      if (fixed_size)
        result = result + "  uniform vec2 textScale;\n";

      if (fixed_quads)
        result = result + "  attribute vec2 aOfs;\n";
      else if (sprite_3d)
        result = result + "  uniform vec3 uOrig;\n"+
                          "  uniform float uSize;\n"+
                          "  uniform mat4 usermat;\n";

      if (is_twosided)
        result = result + "  attribute vec3 aPos1;\n"+
                          "  attribute vec3 aPos2;\n"+
                          "  varying float normz;\n";

      if (fat_lines) {
      	result = result +   "  attribute vec3 aNext;\n"+
                            "  attribute vec2 aPoint;\n"+
                            "  varying vec2 vPoint;\n"+
                            "  varying float vLength;\n"+
                            "  uniform float uAspect;\n"+
                            "  uniform float uLwd;\n";
      }
      
      result = result + "  void main(void) {\n";

      if ((nclipplanes || (!fixed_quads && !sprite_3d)) && !is_brush)
        result = result + "    vPosition = mvMatrix * vec4(aPos, 1.);\n";

      if (!fixed_quads && !sprite_3d && !is_brush)
        result = result + "    gl_Position = prMatrix * vPosition;\n";

      if (is_points) {
        var size = this.getMaterial(id, "size");
        result = result + "    gl_PointSize = "+size.toFixed(1)+";\n";
      }

      result = result + "    vCol = aCol;\n";

      if (is_lit && !fixed_quads && !sprite_3d && !is_brush)
        result = result + "    vNormal = normalize((normMatrix * vec4(aNorm, 1.)).xyz);\n";

      if (has_texture || type == "text")
        result = result + "    vTexcoord = aTexcoord;\n";

      if (fixed_size)
        result = result + "    vec4 pos = prMatrix * mvMatrix * vec4(aPos, 1.);\n"+
                          "   pos = pos/pos.w;\n"+
                          "   gl_Position = pos + vec4(aOfs*textScale, 0.,0.);\n";

      if (type == "sprites" && !fixed_size)
        result = result + "    vec4 pos = mvMatrix * vec4(aPos, 1.);\n"+
                          "   pos = pos/pos.w + vec4(aOfs, 0., 0.);\n"+
                          "   gl_Position = prMatrix*pos;\n";

      if (sprite_3d)
        result = result + "   vNormal = normalize((normMatrix * vec4(aNorm, 1.)).xyz);\n"+
                          "   vec4 pos = mvMatrix * vec4(uOrig, 1.);\n"+
                          "   vPosition = pos/pos.w + vec4(uSize*(vec4(aPos, 1.)*usermat).xyz,0.);\n"+
                          "   gl_Position = prMatrix * vPosition;\n";

      if (is_twosided)
        result = result + "   vec4 pos1 = prMatrix*(mvMatrix*vec4(aPos1, 1.));\n"+
                          "   pos1 = pos1/pos1.w - gl_Position/gl_Position.w;\n"+
                          "   vec4 pos2 = prMatrix*(mvMatrix*vec4(aPos2, 1.));\n"+
                          "   pos2 = pos2/pos2.w - gl_Position/gl_Position.w;\n"+
                          "   normz = pos1.x*pos2.y - pos1.y*pos2.x;\n";
                          
      if (fat_lines) 
        /* This code was inspired by Matt Deslauriers' code in https://mattdesl.svbtle.com/drawing-lines-is-hard */
        result = result + "   vec2 aspectVec = vec2(uAspect, 1.0);\n"+
                          "   mat4 projViewModel = prMatrix * mvMatrix;\n"+
                          "   vec4 currentProjected = projViewModel * vec4(aPos, 1.0);\n"+
                          "   currentProjected = currentProjected/currentProjected.w;\n"+
                          "   vec4 nextProjected = projViewModel * vec4(aNext, 1.0);\n"+
                          "   vec2 currentScreen = currentProjected.xy * aspectVec;\n"+
                          "   vec2 nextScreen = (nextProjected.xy / nextProjected.w) * aspectVec;\n"+
                          "   float len = uLwd;\n"+
                          "   vec2 dir = vec2(1.0, 0.0);\n"+
                          "   vPoint = aPoint;\n"+
                          "   vLength = length(nextScreen - currentScreen)/2.0;\n"+
                          "   vLength = vLength/(vLength + len);\n"+
                          "   if (vLength > 0.0) {\n"+
                          "     dir = normalize(nextScreen - currentScreen);\n"+
                          "   }\n"+
                          "   vec2 normal = vec2(-dir.y, dir.x);\n"+
                          "   dir.x /= uAspect;\n"+
                          "   normal.x /= uAspect;\n"+
                          "   vec4 offset = vec4(len*(normal*aPoint.x*aPoint.y - dir), 0.0, 0.0);\n"+
                          "   gl_Position = currentProjected + offset;\n";

      if (is_brush)
        result = result + "   gl_Position = vec4(aPos, 1.);\n";
        
      result = result + "  }\n";

      // console.log(result);
      return result;
    };

    /**
     * Generate the fragment shader for an object
     * @returns {string}
     * @param { number } id - Id of object
     */
    rglwidgetClass.prototype.getFragmentShader = function(id) {
      var obj = this.getObj(id),
          userShader = obj.userFragmentShader,
          flags = obj.flags,
          type = obj.type,
          is_lit = flags & this.f_is_lit,
          has_texture = flags & this.f_has_texture,
          fixed_quads = flags & this.f_fixed_quads,
          sprites_3d = flags & this.f_sprites_3d,
          is_twosided = (flags & this.f_is_twosided) > 0,
          fat_lines = flags & this.f_fat_lines,
          is_transparent = flags & this.f_is_transparent,
          nclipplanes = this.countClipplanes(), i,
          texture_format, nlights,
          result;

      if (type === "clipplanes" || sprites_3d) return;

      if (typeof userShader !== "undefined") return userShader;

      if (has_texture)
        texture_format = this.getMaterial(id, "textype");

      result = "/* ****** "+type+" object "+id+" fragment shader ****** */\n"+
               "#ifdef GL_ES\n"+
               "  precision highp float;\n"+
               "#endif\n"+
               "  varying vec4 vCol; // carries alpha\n"+
               "  varying vec4 vPosition;\n";

      if (has_texture || type === "text")
        result = result + "  varying vec2 vTexcoord;\n"+
                          " uniform sampler2D uSampler;\n";

      if (is_lit && !fixed_quads)
        result = result + "  varying vec3 vNormal;\n";

      for (i = 0; i < nclipplanes; i++)
        result = result + "  uniform vec4 vClipplane"+i+";\n";

      if (is_lit) {
        nlights = this.countLights();
        if (nlights)
            result = result + "  uniform mat4 mvMatrix;\n";
        else
            is_lit = false;
      }

      if (is_lit) {
        result = result + "   uniform vec3 emission;\n"+
                          "   uniform float shininess;\n";

        for (i=0; i < nlights; i++) {
          result = result + "   uniform vec3 ambient" + i + ";\n"+
                            "   uniform vec3 specular" + i +"; // light*material\n"+
                            "   uniform vec3 diffuse" + i + ";\n"+
                            "   uniform vec3 lightDir" + i + ";\n"+
                            "   uniform bool viewpoint" + i + ";\n"+
                            "   uniform bool finite" + i + ";\n";
        }
      }

      if (is_twosided)
        result = result + "   uniform bool front;\n"+
                          "   varying float normz;\n";
                          
      if (fat_lines)
        result = result + "   varying vec2 vPoint;\n"+
                          "   varying float vLength;\n";

      result = result + "  void main(void) {\n";
      
      if (fat_lines) {
        result = result + "    vec2 point = vPoint;\n"+
                          "    bool neg = point.y < 0.0;\n"+
                          "    point.y = neg ? "+
                          "      (point.y + vLength)/(1.0 - vLength) :\n"+
                          "     -(point.y - vLength)/(1.0 - vLength);\n";
        if (is_transparent && type == "linestrip")
          result = result+"    if (neg && length(point) <= 1.0) discard;\n";
        result = result + "    point.y = min(point.y, 0.0);\n"+
                          "    if (length(point) > 1.0) discard;\n";
      }

      for (i=0; i < nclipplanes;i++)
        result = result + "    if (dot(vPosition, vClipplane"+i+") < 0.0) discard;\n";

      if (fixed_quads) {
        result = result +   "    vec3 n = vec3(0., 0., 1.);\n";
      } else if (is_lit) {
      	result = result +   "    vec3 n = normalize(vNormal);\n";
      }

      if (is_twosided) {
      	result = result +   "    if ((normz <= 0.) != front) discard;\n";
      }

      if (is_lit) {
        result = result + "    vec3 eye = normalize(-vPosition.xyz);\n"+
                          "   vec3 lightdir;\n"+
                          "   vec4 colDiff;\n"+
                          "   vec3 halfVec;\n"+
                          "   vec4 lighteffect = vec4(emission, 0.);\n"+
                          "   vec3 col;\n"+
                          "   float nDotL;\n";
        if (!fixed_quads) {
          result = result +   "   n = -faceforward(n, n, eye);\n";
        }
        for (i=0; i < nlights; i++) {
          result = result + "   colDiff = vec4(vCol.rgb * diffuse" + i + ", vCol.a);\n"+
                            "   lightdir = lightDir" + i + ";\n"+
                            "   if (!viewpoint" + i +")\n"+
                            "     lightdir = (mvMatrix * vec4(lightdir, 1.)).xyz;\n"+
                            "   if (!finite" + i + ") {\n"+
                            "     halfVec = normalize(lightdir + eye);\n"+
                            "   } else {\n"+
                            "     lightdir = normalize(lightdir - vPosition.xyz);\n"+
                            "     halfVec = normalize(lightdir + eye);\n"+
                            "   }\n"+
                            "    col = ambient" + i + ";\n"+
                            "   nDotL = dot(n, lightdir);\n"+
                            "   col = col + max(nDotL, 0.) * colDiff.rgb;\n"+
                            "   col = col + pow(max(dot(halfVec, n), 0.), shininess) * specular" + i + ";\n"+
                            "   lighteffect = lighteffect + vec4(col, colDiff.a);\n";
        }

      } else {
        result = result +   "   vec4 colDiff = vCol;\n"+
                            "    vec4 lighteffect = colDiff;\n";
      }

      if (type === "text")
        result = result +   "    vec4 textureColor = lighteffect*texture2D(uSampler, vTexcoord);\n";

      if (has_texture) {
        result = result + {
            rgb:            "   vec4 textureColor = lighteffect*vec4(texture2D(uSampler, vTexcoord).rgb, 1.);\n",
            rgba:           "   vec4 textureColor = lighteffect*texture2D(uSampler, vTexcoord);\n",
            alpha:          "   vec4 textureColor = texture2D(uSampler, vTexcoord);\n"+
                            "   float luminance = dot(vec3(1.,1.,1.), textureColor.rgb)/3.;\n"+
                            "   textureColor =  vec4(lighteffect.rgb, lighteffect.a*luminance);\n",
            luminance:      "   vec4 textureColor = vec4(lighteffect.rgb*dot(texture2D(uSampler, vTexcoord).rgb, vec3(1.,1.,1.))/3., lighteffect.a);\n",
          "luminance.alpha":"    vec4 textureColor = texture2D(uSampler, vTexcoord);\n"+
                            "   float luminance = dot(vec3(1.,1.,1.),textureColor.rgb)/3.;\n"+
                            "   textureColor = vec4(lighteffect.rgb*luminance, lighteffect.a*textureColor.a);\n"
          }[texture_format]+
                            "   gl_FragColor = textureColor;\n";
      } else if (type === "text") {
        result = result +   "    if (textureColor.a < 0.1)\n"+
                            "     discard;\n"+
                            "   else\n"+
                            "     gl_FragColor = textureColor;\n";
      } else
        result = result +   "   gl_FragColor = lighteffect;\n";

      //if (fat_lines)
      //  result = result +   "   gl_FragColor = vec4(0.0, abs(point.x), abs(point.y), 1.0);"
      result = result + "  }\n";

      // console.log(result);
      return result;
    };

    /**
     * Call gl functions to create and compile shader
     * @returns {Object}
     * @param { number } shaderType - gl code for shader type
     * @param { string } code - code for the shader
     */
    rglwidgetClass.prototype.getShader = function(shaderType, code) {
        var gl = this.gl, shader;
        shader = gl.createShader(shaderType);
        gl.shaderSource(shader, code);
        gl.compileShader(shader);
        if (!gl.getShaderParameter(shader, gl.COMPILE_STATUS) && !gl.isContextLost())
            alert(gl.getShaderInfoLog(shader));
        return shader;
    };

    /**
     * Handle a texture after its image has been loaded
     * @param { Object } texture - the gl texture object
     * @param { Object } textureCanvas - the canvas holding the image
     */
    rglwidgetClass.prototype.handleLoadedTexture = function(texture, textureCanvas) {
      var gl = this.gl || this.initGL();
      gl.pixelStorei(gl.UNPACK_FLIP_Y_WEBGL, true);

      gl.bindTexture(gl.TEXTURE_2D, texture);
      gl.texImage2D(gl.TEXTURE_2D, 0, gl.RGBA, gl.RGBA, gl.UNSIGNED_BYTE, textureCanvas);
      gl.texParameteri(gl.TEXTURE_2D, gl.TEXTURE_MAG_FILTER, gl.LINEAR);
      gl.texParameteri(gl.TEXTURE_2D, gl.TEXTURE_MIN_FILTER, gl.LINEAR_MIPMAP_NEAREST);
      gl.generateMipmap(gl.TEXTURE_2D);

      gl.bindTexture(gl.TEXTURE_2D, null);
    };

    /**
     * Get maximum dimension of texture in current browser.
     * @returns {number}
     */
    rglwidgetClass.prototype.getMaxTexSize = function() {
      var gl = this.gl || this.initGL();	
      return Math.min(4096, gl.getParameter(gl.MAX_TEXTURE_SIZE));
    };
    
    /**
     * Load an image to a texture
     * @param { string } uri - The image location
     * @param { Object } texture - the gl texture object
     */
    rglwidgetClass.prototype.loadImageToTexture = function(uri, texture) {
      var canvas = this.textureCanvas,
          ctx = canvas.getContext("2d"),
          image = new Image(),
          self = this;

       image.onload = function() {
         var w = image.width,
             h = image.height,
             canvasX = self.getPowerOfTwo(w),
             canvasY = self.getPowerOfTwo(h),
             gl = self.gl || self.initGL(),
             maxTexSize = self.getMaxTexSize();
         while (canvasX > 1 && canvasY > 1 && (canvasX > maxTexSize || canvasY > maxTexSize)) {
           canvasX /= 2;
           canvasY /= 2;
         }
         canvas.width = canvasX;
         canvas.height = canvasY;
         ctx.imageSmoothingEnabled = true;
         ctx.drawImage(image, 0, 0, canvasX, canvasY);
         self.handleLoadedTexture(texture, canvas);
         self.drawScene();
       };
       image.src = uri;
     };

    /**
     * Draw text to the texture canvas
     * @returns { Object } object with text measurements
     * @param { string } text - the text
     * @param { number } cex - expansion
     * @param { string } family - font family
     * @param { number } font - font number
     */
    rglwidgetClass.prototype.drawTextToCanvas = function(text, cex, family, font) {
       var canvasX, canvasY,
           textY,
           scaling = 20,
           textColour = "white",

           backgroundColour = "rgba(0,0,0,0)",
           canvas = this.textureCanvas,
           ctx = canvas.getContext("2d"),
           i, textHeight = 0, textHeights = [], width, widths = [], 
           offsetx, offsety = 0, line, lines = [], offsetsx = [],
           offsetsy = [], lineoffsetsy = [], fontStrings = [],
           maxTexSize = this.getMaxTexSize(),
           getFontString = function(i) {
             textHeights[i] = scaling*cex[i];
             var fontString = textHeights[i] + "px",
                 family0 = family[i],
                 font0 = font[i];
             if (family0 === "sans")
               family0 = "sans-serif";
             else if (family0 === "mono")
               family0 = "monospace";
             fontString = fontString + " " + family0;
             if (font0 === 2 || font0 === 4)
               fontString = "bold " + fontString;
             if (font0 === 3 || font0 === 4)
               fontString = "italic " + fontString;
             return fontString;
           };
       cex = this.repeatToLen(cex, text.length);
       family = this.repeatToLen(family, text.length);
       font = this.repeatToLen(font, text.length);

       canvasX = 1;
       line = -1;
       offsetx = maxTexSize;
       for (i = 0; i < text.length; i++)  {
         ctx.font = fontStrings[i] = getFontString(i);
         width = widths[i] = ctx.measureText(text[i]).width;
         if (offsetx + width > maxTexSize) {
           line += 1;
           offsety = lineoffsetsy[line] = offsety + 2*textHeight;
           if (offsety > maxTexSize)
             console.error("Too many strings for texture.");
           textHeight = 0;
           offsetx = 0;
         }
         textHeight = Math.max(textHeight, textHeights[i]);
         offsetsx[i] = offsetx;
         offsetx += width;
         canvasX = Math.max(canvasX, offsetx);
         lines[i] = line;
       }
       offsety = lineoffsetsy[line] = offsety + 2*textHeight;
       for (i = 0; i < text.length; i++) {
       	 offsetsy[i] = lineoffsetsy[lines[i]];
       }
       
       canvasX = this.getPowerOfTwo(canvasX);
       canvasY = this.getPowerOfTwo(offsety);

       canvas.width = canvasX;
       canvas.height = canvasY;

       ctx.fillStyle = backgroundColour;
       ctx.fillRect(0, 0, ctx.canvas.width, ctx.canvas.height);

       ctx.textBaseline = "alphabetic";
       for(i = 0; i < text.length; i++) {
         ctx.font = fontStrings[i];
         ctx.fillStyle = textColour;
         ctx.textAlign = "left";
         ctx.fillText(text[i], offsetsx[i],  offsetsy[i]);
       }
       return {canvasX:canvasX, canvasY:canvasY,
               widths:widths, textHeights:textHeights,
               offsetsx:offsetsx, offsetsy:offsetsy};
     };

    /**
     * Set the gl viewport and scissor test
     * @param { number } id - id of subscene
     */
    rglwidgetClass.prototype.setViewport = function(id) {
       var gl = this.gl || this.initGL(),
         vp = this.getObj(id).par3d.viewport,
         x = vp.x*this.canvas.width,
         y = vp.y*this.canvas.height,
         width = vp.width*this.canvas.width,
         height = vp.height*this.canvas.height;
       this.vp = {x:x, y:y, width:width, height:height};
       gl.viewport(x, y, width, height);
       gl.scissor(x, y, width, height);
       gl.enable(gl.SCISSOR_TEST);
     };

    /**
     * Set the projection matrix for a subscene
     * @param { number } id - id of subscene
     */
    rglwidgetClass.prototype.setprMatrix = function(id) {
       var subscene = this.getObj(id),
          embedding = subscene.embeddings.projection;
       if (embedding === "replace")
         this.prMatrix.makeIdentity();
       else
         this.setprMatrix(subscene.parent);
       if (embedding === "inherit")
         return;
       // This is based on the Frustum::enclose code from geom.cpp
       var bbox = subscene.par3d.bbox,
           scale = subscene.par3d.scale,
           ranges = [(bbox[1]-bbox[0])*scale[0]/2,
                     (bbox[3]-bbox[2])*scale[1]/2,
                     (bbox[5]-bbox[4])*scale[2]/2],
           radius = Math.sqrt(this.sumsq(ranges))*1.1; // A bit bigger to handle labels
       if (radius <= 0) radius = 1;
       var observer = subscene.par3d.observer,
           distance = observer[2],
           FOV = subscene.par3d.FOV, ortho = FOV === 0,
           t = ortho ? 1 : Math.tan(FOV*Math.PI/360),
           near = distance - radius,
           far = distance + radius,
           hlen,
           aspect = this.vp.width/this.vp.height,
           z = subscene.par3d.zoom;
       if (far < 0.0)
         far = 1.0;
       if (near < far/100.0)
         near = far/100.0;
       hlen = t*near;
       if (ortho) {
         if (aspect > 1)
           this.prMatrix.ortho(-hlen*aspect*z, hlen*aspect*z,
                          -hlen*z, hlen*z, near, far);
         else
           this.prMatrix.ortho(-hlen*z, hlen*z,
                          -hlen*z/aspect, hlen*z/aspect,
                          near, far);
       } else {
         if (aspect > 1)
           this.prMatrix.frustum(-hlen*aspect*z, hlen*aspect*z,
                          -hlen*z, hlen*z, near, far);
         else
           this.prMatrix.frustum(-hlen*z, hlen*z,
                          -hlen*z/aspect, hlen*z/aspect,
                          near, far);
       }
     };

    /**
     * Set the model-view matrix for a subscene
     * @param { number } id - id of the subscene
     */
    rglwidgetClass.prototype.setmvMatrix = function(id) {
       var observer = this.getObj(id).par3d.observer;
       this.mvMatrix.makeIdentity();
       this.setmodelMatrix(id);
       this.mvMatrix.translate(-observer[0], -observer[1], -observer[2]);

     };

    /**
     * Set the model matrix for a subscene
     * @param { number } id - id of the subscene
     */
    rglwidgetClass.prototype.setmodelMatrix = function(id) {
      var subscene = this.getObj(id),
          embedding = subscene.embeddings.model;
      if (embedding !== "inherit") {
        var scale = subscene.par3d.scale,
            bbox = subscene.par3d.bbox,
            center = [(bbox[0]+bbox[1])/2,
                      (bbox[2]+bbox[3])/2,
                      (bbox[4]+bbox[5])/2];
         this.mvMatrix.translate(-center[0], -center[1], -center[2]);
         this.mvMatrix.scale(scale[0], scale[1], scale[2]);
         this.mvMatrix.multRight( subscene.par3d.userMatrix );
       }
       if (embedding !== "replace")
         this.setmodelMatrix(subscene.parent);
     };

    /**
     * Set the normals matrix for a subscene
     * @param { number } subsceneid - id of the subscene
     */
    rglwidgetClass.prototype.setnormMatrix = function(subsceneid) {
       var self = this,
       recurse = function(id) {
         var sub = self.getObj(id),
             embedding = sub.embeddings.model;
         if (embedding !== "inherit") {
           var scale = sub.par3d.scale;
           self.normMatrix.scale(1/scale[0], 1/scale[1], 1/scale[2]);
           self.normMatrix.multRight(sub.par3d.userMatrix);
         }
         if (embedding !== "replace")
           recurse(sub.parent);
       };
       self.normMatrix.makeIdentity();
       recurse(subsceneid);
     };

    /**
     * Set the combined projection-model-view matrix
     */
    rglwidgetClass.prototype.setprmvMatrix = function() {
       this.prmvMatrix = new CanvasMatrix4( this.mvMatrix );
       this.prmvMatrix.multRight( this.prMatrix );
     };

    /**
     * Count clipping planes in a scene
     * @returns {number}
     */
    rglwidgetClass.prototype.countClipplanes = function() {
      return this.countObjs("clipplanes");
    };

    /**
     * Count lights in a scene
     * @returns { number }
     */
    rglwidgetClass.prototype.countLights = function() {
      return this.countObjs("light");
    };

    /**
     * Count objects of specific type in a scene
     * @returns { number }
     * @param { string } type - Type of object to count
     */
    rglwidgetClass.prototype.countObjs = function(type) {
      var self = this,
          bound = 0;

      Object.keys(this.scene.objects).forEach(
        function(key) {
          if (self.getObj(parseInt(key, 10)).type === type)
            bound = bound + 1;
        });
      return bound;
    };

    /**
     * Initialize a subscene
     * @param { number } id - id of subscene.
     */
    rglwidgetClass.prototype.initSubscene = function(id) {
      var sub = this.getObj(id),
          i, obj;

      if (sub.type !== "subscene")
        return;

      sub.par3d.userMatrix = this.toCanvasMatrix4(sub.par3d.userMatrix);
      sub.par3d.listeners = [].concat(sub.par3d.listeners);
      sub.backgroundId = undefined;
      sub.subscenes = [];
      sub.clipplanes = [];
      sub.transparent = [];
      sub.opaque = [];
      sub.lights = [];
      for (i=0; i < sub.objects.length; i++) {
        obj = this.getObj(sub.objects[i]);
        if (typeof obj === "undefined") {
          sub.objects.splice(i, 1);
          i--;
        } else if (obj.type === "background")
          sub.backgroundId = obj.id;
        else
          sub[this.whichList(obj.id)].push(obj.id);
      }
    };

    /**
     * Copy object
     * @param { number } id - id of object to copy
     * @param { string } reuse - Document id of scene to reuse
     */
    rglwidgetClass.prototype.copyObj = function(id, reuse) {
      var obj = this.getObj(id),
          prev = document.getElementById(reuse);
      if (prev !== null) {
        prev = prev.rglinstance;
        var
          prevobj = prev.getObj(id),
          fields = ["flags", "type",
                    "colors", "vertices", "centers",
                    "normals", "offsets",
                    "texts", "cex", "family", "font", "adj",
                    "material",
                    "radii",
                    "texcoords",
                    "userMatrix", "ids",
                    "dim",
                    "par3d", "userMatrix",
                    "viewpoint", "finite"],
          i;
        for (i = 0; i < fields.length; i++) {
          if (typeof prevobj[fields[i]] !== "undefined")
            obj[fields[i]] = prevobj[fields[i]];
        }
      } else
        console.warn("copyObj failed");
    };

    /**
     * Update the triangles used to display a plane
     * @param { number } id - id of the plane
     * @param { Object } bbox - bounding box in which to display the plane
     */
    rglwidgetClass.prototype.planeUpdateTriangles = function(id, bbox) {
      var perms = [[0,0,1], [1,2,2], [2,1,0]],
          x, xrow, elem, A, d, nhits, i, j, k, u, v, w, intersect, which, v0, v2, vx, reverse,
          face1 = [], face2 = [], normals = [],
          obj = this.getObj(id),
          nPlanes = obj.normals.length;
      obj.bbox = bbox;
      obj.vertices = [];
      obj.initialized = false;
      for (elem = 0; elem < nPlanes; elem++) {
//    Vertex Av = normal.getRecycled(elem);
        x = [];
        A = obj.normals[elem];
        d = obj.offsets[elem][0];
        nhits = 0;
        for (i=0; i<3; i++)
          for (j=0; j<2; j++)
            for (k=0; k<2; k++) {
              u = perms[0][i];
              v = perms[1][i];
              w = perms[2][i];
              if (A[w] !== 0.0) {
                intersect = -(d + A[u]*bbox[j+2*u] + A[v]*bbox[k+2*v])/A[w];
                if (bbox[2*w] < intersect && intersect < bbox[1+2*w]) {
                  xrow = [];
                  xrow[u] = bbox[j+2*u];
                  xrow[v] = bbox[k+2*v];
                  xrow[w] = intersect;
                  x.push(xrow);
                  face1[nhits] = j + 2*u;
                  face2[nhits] = k + 2*v;
                  nhits++;
                }
              }
            }

            if (nhits > 3) {
            /* Re-order the intersections so the triangles work */
              for (i=0; i<nhits-2; i++) {
                which = 0; /* initialize to suppress warning */
                for (j=i+1; j<nhits; j++) {
                  if (face1[i] == face1[j] || face1[i] == face2[j] ||
                      face2[i] == face1[j] || face2[i] == face2[j] ) {
                    which = j;
                    break;
                  }
                }
                if (which > i+1) {
                  this.swap(x, i+1, which);
                  this.swap(face1, i+1, which);
                  this.swap(face2, i+1, which);
                }
              }
            }
            if (nhits >= 3) {
      /* Put in order so that the normal points out the FRONT of the faces */
              v0 = [x[0][0] - x[1][0] , x[0][1] - x[1][1], x[0][2] - x[1][2]];
              v2 = [x[2][0] - x[1][0] , x[2][1] - x[1][1], x[2][2] - x[1][2]];
              /* cross-product */
              vx = this.xprod(v0, v2);
              reverse = this.dotprod(vx, A) > 0;

              for (i=0; i<nhits-2; i++) {
                obj.vertices.push(x[0]);
                normals.push(A);
                for (j=1; j<3; j++) {
                  obj.vertices.push(x[i + (reverse ? 3-j : j)]);
                  normals.push(A);
                }
              }
            }
      }
      obj.pnormals = normals;
    };

    /**
     * Initialize object for display
     * @param { number } id - id of object to initialize
     */
    rglwidgetClass.prototype.initObj = function(id) {
      var obj = this.getObj(id),
          flags = obj.flags,
          type = obj.type,
          is_lit = flags & this.f_is_lit,
          is_lines = flags & this.f_is_lines,
          fat_lines = flags & this.f_fat_lines,
          has_texture = flags & this.f_has_texture,
          fixed_quads = flags & this.f_fixed_quads,
          is_transparent = obj.is_transparent,
          depth_sort = flags & this.f_depth_sort,
          sprites_3d = flags & this.f_sprites_3d,
          sprite_3d = flags & this.f_sprite_3d,
          fixed_size = flags & this.f_fixed_size,
          is_twosided = (flags & this.f_is_twosided) > 0,
          is_brush = flags & this.f_is_brush,
          gl = this.gl || this.initGL(),
          texinfo, drawtype, nclipplanes, f, nrows, oldrows,
          i,j,v,v1,v2, mat, uri, matobj, pass, passes, pmode,
          dim, nx, nz, attr;

    if (typeof id !== "number") {
      this.alertOnce("initObj id is "+typeof id);
    }

    obj.initialized = true;

    if (type === "bboxdeco" || type === "subscene")
      return;

    if (type === "light") {
      obj.ambient = new Float32Array(obj.colors[0].slice(0,3));
      obj.diffuse = new Float32Array(obj.colors[1].slice(0,3));
      obj.specular = new Float32Array(obj.colors[2].slice(0,3));
      obj.lightDir = new Float32Array(obj.vertices[0]);
      return;
    }

    if (type === "clipplanes") {
      obj.vClipplane = this.flatten(this.cbind(obj.normals, obj.offsets));
      return;
    }

    if (type === "background" && typeof obj.ids !== "undefined") {
      obj.quad = this.flatten([].concat(obj.ids));
      return;
    }
    
    if (is_transparent) {
      depth_sort = ["triangles", "quads", "surface",
                    "spheres", "sprites", "text"].indexOf(type) >= 0;
    }
    
    if (is_brush)
      this.initSelection(id);

    if (typeof obj.vertices === "undefined")
      obj.vertices = [];

    v = obj.vertices;
    obj.vertexCount = v.length;
    if (!obj.vertexCount) return;

    if (is_twosided) {
      if (typeof obj.userAttributes === "undefined")
        obj.userAttributes = {};
      v1 = Array(v.length);
      v2 = Array(v.length);
      if (obj.type == "triangles" || obj.type == "quads") {
      	if (obj.type == "triangles")
      	  nrow = 3;
      	else
      	  nrow = 4;
        for (i=0; i<Math.floor(v.length/nrow); i++)
          for (j=0; j<nrow; j++) {
            v1[nrow*i + j] = v[nrow*i + ((j+1) % nrow)];
            v2[nrow*i + j] = v[nrow*i + ((j+2) % nrow)];
          }
      } else if (obj.type == "surface") {
        dim = obj.dim[0];
        nx = dim[0];
        nz = dim[1];
        for (j=0; j<nx; j++) {
          for (i=0; i<nz; i++) {
            if (i+1 < nz && j+1 < nx) {
              v2[j + nx*i] = v[j + nx*(i+1)];
              v1[j + nx*i] = v[j+1 + nx*(i+1)];
            } else if (i+1 < nz) {
              v2[j + nx*i] = v[j-1 + nx*i];
              v1[j + nx*i] = v[j + nx*(i+1)];
            } else {
              v2[j + nx*i] = v[j + nx*(i-1)];
              v1[j + nx*i] = v[j-1 + nx*(i-1)];
            }
          }
        }
      }
      obj.userAttributes.aPos1 = v1;
      obj.userAttributes.aPos2 = v2;
    }

    if (!sprites_3d) {
      if (gl.isContextLost()) return;
      obj.prog = gl.createProgram();
      gl.attachShader(obj.prog, this.getShader( gl.VERTEX_SHADER,
        this.getVertexShader(id) ));
      gl.attachShader(obj.prog, this.getShader( gl.FRAGMENT_SHADER,
                      this.getFragmentShader(id) ));
      //  Force aPos to location 0, aCol to location 1
      gl.bindAttribLocation(obj.prog, 0, "aPos");
      gl.bindAttribLocation(obj.prog, 1, "aCol");
      gl.linkProgram(obj.prog);
      var linked = gl.getProgramParameter(obj.prog, gl.LINK_STATUS);
      if (!linked) {

        // An error occurred while linking
        var lastError = gl.getProgramInfoLog(obj.prog);
        console.warn("Error in program linking:" + lastError);

        gl.deleteProgram(obj.prog);
        return;
      }
    }

    if (type === "text") {
      texinfo = this.drawTextToCanvas(obj.texts,
                                      this.flatten(obj.cex),
                                      this.flatten(obj.family),
                                      this.flatten(obj.family));
    }

    if (fixed_quads && !sprites_3d) {
      obj.ofsLoc = gl.getAttribLocation(obj.prog, "aOfs");
    }

    if (sprite_3d) {
      obj.origLoc = gl.getUniformLocation(obj.prog, "uOrig");
      obj.sizeLoc = gl.getUniformLocation(obj.prog, "uSize");
      obj.usermatLoc = gl.getUniformLocation(obj.prog, "usermat");
    }

    if (has_texture || type == "text") {
      if (!obj.texture)
        obj.texture = gl.createTexture();
      obj.texLoc = gl.getAttribLocation(obj.prog, "aTexcoord");
      obj.sampler = gl.getUniformLocation(obj.prog, "uSampler");
    }

    if (has_texture) {
      mat = obj.material;
      if (typeof mat.uri !== "undefined")
        uri = mat.uri;
      else if (typeof mat.uriElementId === "undefined") {
        matobj = this.getObj(mat.uriId);
        if (typeof matobj !== "undefined") {
          uri = matobj.material.uri;
        } else {
          uri = "";
        }
      } else
        uri = document.getElementById(mat.uriElementId).rglinstance.getObj(mat.uriId).material.uri;

      this.loadImageToTexture(uri, obj.texture);
    }

    if (type === "text") {
      this.handleLoadedTexture(obj.texture, this.textureCanvas);
    }

    var stride = 3, nc, cofs, nofs, radofs, oofs, tofs, vnew, fnew,
        nextofs = -1, pointofs = -1, alias, colors, key, selection, filter;

    obj.alias = undefined;
    
    colors = obj.colors;

    j = this.scene.crosstalk.id.indexOf(id);
    if (j >= 0) {
      key = this.scene.crosstalk.key[j];
      options = this.scene.crosstalk.options[j];
      colors = colors.slice(0); 
      for (i = 0; i < v.length; i++)
        colors[i] = obj.colors[i % obj.colors.length].slice(0);
      if ( (selection = this.scene.crosstalk.selection) &&
           (selection.length || !options.selectedIgnoreNone) )
        for (i = 0; i < v.length; i++) {
          if (!selection.includes(key[i])) {
            if (options.deselectedColor)
              colors[i] = options.deselectedColor.slice(0);
            colors[i][3] = colors[i][3]*options.deselectedFade;   /* default: mostly transparent if not selected */
          } else if (options.selectedColor)
            colors[i] = options.selectedColor.slice(0);
        }
      if ( (filter = this.scene.crosstalk.filter) )
        for (i = 0; i < v.length; i++) 
          if (!filter.includes(key[i])) {
            if (options.filteredColor)
              colors[i] = options.filteredColor.slice(0);
            colors[i][3] = colors[i][3]*options.filteredFade;   /* default: completely hidden if filtered */
          }
    }  
    
    nc = obj.colorCount = colors.length;
    if (nc > 1) {
      cofs = stride;
      stride = stride + 4;
      v = this.cbind(v, colors);
    } else {
      cofs = -1;
      obj.onecolor = this.flatten(colors);
    }

    if (typeof obj.normals !== "undefined") {
      nofs = stride;
      stride = stride + 3;
      v = this.cbind(v, typeof obj.pnormals !== "undefined" ? obj.pnormals : obj.normals);
    } else
      nofs = -1;

    if (typeof obj.radii !== "undefined") {
      radofs = stride;
      stride = stride + 1;
      // FIXME:  always concat the radii?
      if (obj.radii.length === v.length) {
        v = this.cbind(v, obj.radii);
      } else if (obj.radii.length === 1) {
        v = v.map(function(row, i, arr) { return row.concat(obj.radii[0]);});
      }
    } else
      radofs = -1;
      
    // Add default indices
    f = Array(v.length);
    for (i = 0; i < v.length; i++)
      f[i] = i;
    obj.f = [f,f];

    if (type == "sprites" && !sprites_3d) {
      tofs = stride;
      stride += 2;
      oofs = stride;
      stride += 2;
      vnew = new Array(4*v.length);
      fnew = new Array(4*v.length);
      alias = new Array(v.length);
      var rescale = fixed_size ? 72 : 1,
          size = obj.radii, s = rescale*size[0]/2;
      last = v.length;
      f = obj.f[0];
      for (i=0; i < v.length; i++) {
        if (size.length > 1)
          s = rescale*size[i]/2;
        vnew[i]  = v[i].concat([0,0,-s,-s]);
        fnew[4*i] = f[i];
        vnew[last]= v[i].concat([1,0, s,-s]);
        fnew[4*i+1] = last++;
        vnew[last]= v[i].concat([1,1, s, s]);
        fnew[4*i+2] = last++;
        vnew[last]= v[i].concat([0,1,-s, s]);
        fnew[4*i+3] = last++;
        alias[i] = [last-3, last-2, last-1];
      }
      v = vnew;
      obj.vertexCount = v.length;
      obj.f = [fnew, fnew];
    } else if (type === "text") {
      tofs = stride;
      stride += 2;
      oofs = stride;
      stride += 2;
      vnew = new Array(4*v.length);
      f = obj.f[0];
      fnew = new Array(4*f.length);
      alias = new Array(v.length);
      last = v.length;
      for (i=0; i < v.length; i++) {
        vnew[i]  = v[i].concat([0,-0.5]).concat(obj.adj[0]);
        fnew[4*i] = f[i];
        vnew[last] = v[i].concat([1,-0.5]).concat(obj.adj[0]);
        fnew[4*i+1] = last++;
        vnew[last] = v[i].concat([1, 1.5]).concat(obj.adj[0]);
        fnew[4*i+2] = last++;
        vnew[last] = v[i].concat([0, 1.5]).concat(obj.adj[0]);
        fnew[4*i+3] = last++;
        alias[i] = [last-3, last-2, last-1];
        for (j=0; j < 4; j++) {
          v1 = vnew[fnew[4*i+j]];
          v1[tofs+2] = 2*(v1[tofs]-v1[tofs+2])*texinfo.widths[i];
          v1[tofs+3] = 2*(v1[tofs+1]-v1[tofs+3])*texinfo.textHeights[i];
          v1[tofs] = (texinfo.offsetsx[i] + v1[tofs]*texinfo.widths[i])/texinfo.canvasX;
          v1[tofs+1] = 1.0-(texinfo.offsetsy[i] -
              v1[tofs+1]*texinfo.textHeights[i])/texinfo.canvasY;
          vnew[fnew[4*i+j]] = v1;
        }
      }
      v = vnew;
      obj.vertexCount = v.length;
      obj.f = [fnew, fnew];
    } else if (typeof obj.texcoords !== "undefined") {
      tofs = stride;
      stride += 2;
      oofs = -1;
      v = this.cbind(v, obj.texcoords);
    } else {
      tofs = -1;
      oofs = -1;
    }
    
    obj.alias = alias;
                          
    if (typeof obj.userAttributes !== "undefined") {
      obj.userAttribOffsets = {};
      obj.userAttribLocations = {};
      obj.userAttribSizes = {};
      for (attr in obj.userAttributes) {
      	obj.userAttribLocations[attr] = gl.getAttribLocation(obj.prog, attr);
      	if (obj.userAttribLocations[attr] >= 0) { // Attribute may not have been used
      	  obj.userAttribOffsets[attr] = stride;
      	  v = this.cbind(v, obj.userAttributes[attr]);
      	  stride = v[0].length;
      	  obj.userAttribSizes[attr] = stride - obj.userAttribOffsets[attr];
      	}
      }
    }

    if (typeof obj.userUniforms !== "undefined") {
      obj.userUniformLocations = {};
      for (attr in obj.userUniforms)
        obj.userUniformLocations[attr] = gl.getUniformLocation(obj.prog, attr);
    }

    if (sprites_3d) {
      obj.userMatrix = new CanvasMatrix4(obj.userMatrix);
      obj.objects = this.flatten([].concat(obj.ids));
      is_lit = false;
    }

    if (is_lit && !fixed_quads) {
       obj.normLoc = gl.getAttribLocation(obj.prog, "aNorm");
    }

    nclipplanes = this.countClipplanes();
    if (nclipplanes && !sprites_3d) {
      obj.clipLoc = [];
      for (i=0; i < nclipplanes; i++)
        obj.clipLoc[i] = gl.getUniformLocation(obj.prog,"vClipplane" + i);
    }

    if (is_lit) {
      obj.emissionLoc = gl.getUniformLocation(obj.prog, "emission");
      obj.emission = new Float32Array(this.stringToRgb(this.getMaterial(id, "emission")));
      obj.shininessLoc = gl.getUniformLocation(obj.prog, "shininess");
      obj.shininess = this.getMaterial(id, "shininess");
      obj.nlights = this.countLights();
      obj.ambientLoc = [];
      obj.ambient = new Float32Array(this.stringToRgb(this.getMaterial(id, "ambient")));
      obj.specularLoc = [];
      obj.specular = new Float32Array(this.stringToRgb(this.getMaterial(id, "specular")));
      obj.diffuseLoc = [];
      obj.lightDirLoc = [];
      obj.viewpointLoc = [];
      obj.finiteLoc = [];
      for (i=0; i < obj.nlights; i++) {
        obj.ambientLoc[i] = gl.getUniformLocation(obj.prog, "ambient" + i);
        obj.specularLoc[i] = gl.getUniformLocation(obj.prog, "specular" + i);
        obj.diffuseLoc[i] = gl.getUniformLocation(obj.prog, "diffuse" + i);
        obj.lightDirLoc[i] = gl.getUniformLocation(obj.prog, "lightDir" + i);
        obj.viewpointLoc[i] = gl.getUniformLocation(obj.prog, "viewpoint" + i);
        obj.finiteLoc[i] = gl.getUniformLocation(obj.prog, "finite" + i);
      }
    }
    
    obj.passes = is_twosided + 1;
    obj.pmode = new Array(obj.passes);
    for (pass = 0; pass < obj.passes; pass++) {
      if (type === "triangles" || type === "quads" || type === "surface")
      	pmode = this.getMaterial(id, (pass === 0) ? "front" : "back");
      else pmode = "filled";
      obj.pmode[pass] = pmode;
    }
    
 
      obj.f.length = obj.passes;
      for (pass = 0; pass < obj.passes; pass++) {
      	f = fnew = obj.f[pass];
        pmode = obj.pmode[pass];
      	if (pmode === "culled")
      	  f = [];
        else if (pmode === "points") {
          // stay with default
        } else if ((type === "quads" || type === "text" ||
             type === "sprites") && !sprites_3d) {
          nrows = Math.floor(obj.vertexCount/4);
          if (pmode === "filled") {
            fnew = Array(6*nrows);
            for (i=0; i < nrows; i++) {
              fnew[6*i] = f[4*i];
              fnew[6*i+1] = f[4*i + 1];
              fnew[6*i+2] = f[4*i + 2];
              fnew[6*i+3] = f[4*i];
              fnew[6*i+4] = f[4*i + 2];
              fnew[6*i+5] = f[4*i + 3];
            }
          } else {
            fnew = Array(8*nrows);
            for (i=0; i < nrows; i++) {
              fnew[8*i] = f[4*i];
              fnew[8*i+1] = f[4*i + 1];
              fnew[8*i+2] = f[4*i + 1];
              fnew[8*i+3] = f[4*i + 2];
              fnew[8*i+4] = f[4*i + 2];
              fnew[8*i+5] = f[4*i + 3];
              fnew[8*i+6] = f[4*i + 3];
              fnew[8*i+7] = f[4*i];
            }
          }
        } else if (type === "triangles") {
          nrows = Math.floor(obj.vertexCount/3);
          if (pmode === "filled") {
            fnew = Array(3*nrows);
            for (i=0; i < fnew.length; i++) {
              fnew[i] = f[i];
            }
          } else if (pmode === "lines") {
            fnew = Array(6*nrows);
      	    for (i=0; i < nrows; i++) {
      	      fnew[6*i] = f[3*i];
      	      fnew[6*i + 1] = f[3*i + 1];
      	      fnew[6*i + 2] = f[3*i + 1];
      	      fnew[6*i + 3] = f[3*i + 2];
      	      fnew[6*i + 4] = f[3*i + 2];
      	      fnew[6*i + 5] = f[3*i];
      	    }
          }
        } else if (type === "spheres") {
          // default
        } else if (type === "surface") {
          dim = obj.dim[0];
          nx = dim[0];
          nz = dim[1];
          if (pmode === "filled") {
            fnew = [];
            for (j=0; j<nx-1; j++) {
              for (i=0; i<nz-1; i++) {
                fnew.push(f[j + nx*i],
                       f[j + nx*(i+1)],
                       f[j + 1 + nx*(i+1)],
                       f[j + nx*i],
                       f[j + 1 + nx*(i+1)],
                       f[j + 1 + nx*i]);
              }
            }
          } else if (pmode === "lines") {
            fnew = [];
            for (j=0; j<nx; j++) {
              for (i=0; i<nz; i++) {
                if (i+1 < nz)
                  fnew.push(f[j + nx*i],
                         f[j + nx*(i+1)]);
                if (j+1 < nx)
                  fnew.push(f[j + nx*i],
                         f[j+1 + nx*i]);
              }
            }
          }
        }
        obj.f[pass] = fnew;
        if (depth_sort) {
          drawtype = "DYNAMIC_DRAW";
        } else {
          drawtype = "STATIC_DRAW";
        }
      }
    
    
    if (fat_lines) {
      alias = undefined;
      obj.nextLoc = gl.getAttribLocation(obj.prog, "aNext");
      obj.pointLoc = gl.getAttribLocation(obj.prog, "aPoint");
      obj.aspectLoc = gl.getUniformLocation(obj.prog, "uAspect");
      obj.lwdLoc = gl.getUniformLocation(obj.prog, "uLwd");
      // Expand vertices to turn each segment into a pair of triangles
        
      	for (pass = 0; pass < obj.passes; pass++) {
      	  f = obj.f[pass];	
          oldrows = f.length;
      	  if (obj.pmode[pass] === "lines") 
      	    break;
      	}
      
      if (type === "linestrip") 
        nrows = 4*(oldrows - 1); 
      else
        nrows = 2*oldrows;
      vnew = new Array(nrows);
      fnew = new Array(1.5*nrows);
      var fnext = new Array(nrows),
          fpt = new Array(nrows), 
          pt, start, gap = type === "linestrip" ? 3 : 1;
      
      // We're going to turn each pair of vertices into 4 new ones, with the "next" and "pt" attributes
      // added.
      // We do this by copying the originals in the first pass, adding the new attributes, then in a 
      // second pass add new vertices at the end.

      for (i = 0; i < v.length; i++) {
        vnew[i] = v[i].concat([0,0,0,0,0]); 
      }

      nextofs = stride;
      pointofs = stride + 3;
      stride = stride + 5;
            
      // Now add the extras
      last = v.length - 1;
      ind = 0;
      alias = new Array(f.length);
      for (i = 0; i < f.length; i++)
        alias[i] = [];
      for (i = 0; i < f.length - 1; i++) {
      	if (type !== "linestrip" && i % 2 == 1)
      	  continue;
      	k = ++last;
      	vnew[k] = vnew[f[i]].slice();
      	for (j=0; j<3; j++)
      	  vnew[k][nextofs + j] = vnew[f[i+1]][j];
      	vnew[k][pointofs] = -1;
      	vnew[k][pointofs+1] = -1;
      	fnew[ind] = k;
      	last++;
      	vnew[last] = vnew[k].slice();
      	vnew[last][pointofs] = 1;
      	fnew[ind+1] = last;
      	alias[f[i]].push(last-1, last);
      	last++;
      	k = last;
      	vnew[k] = vnew[f[i+1]].slice();
      	for (j=0; j<3; j++)
      	  vnew[k][nextofs + j] = vnew[f[i]][j];
      	vnew[k][pointofs] = -1;
      	vnew[k][pointofs+1] = 1;
      	fnew[ind+2] = k;
      	fnew[ind+3] = fnew[ind+1];
      	last++;
      	vnew[last] = vnew[k].slice();
      	vnew[last][pointofs] = 1;
      	fnew[ind+4] = last;
      	fnew[ind+5] = fnew[ind+2];
      	ind += 6;
      	alias[f[i+1]].push(last-1, last);
      }
      vnew.length = last+1;
      v = vnew;
      obj.vertexCount = v.length;
      if (typeof alias !== "undefined" && typeof obj.alias !== "undefined") {  // Already have aliases from previous section?
        var oldalias = obj.alias, newalias = Array(obj.alias.length);
        for (i = 0; i < newalias.length; i++) {
          newalias[i] = oldalias[i].slice();
          for (j = 0; j < oldalias[i].length; j++)
            Array.prototype.push.apply(newalias[i], alias[oldalias[j]]); // pushes each element 
        }
        obj.alias = newalias;
      } else
        obj.alias = alias;
      
      for (pass = 0; pass < obj.passes; pass++)
      	if (type === "lines" || type === "linestrip" || obj.pmode[pass] == "lines") {
          obj.f[pass] = fnew;
        }
      
      if (depth_sort) 
        drawtype = "DYNAMIC_DRAW";
      else
        drawtype = "STATIC_DRAW";
    }
    
      for (pass = 0; pass < obj.passes; pass++) {
        if (obj.vertexCount > 65535) {
          if (this.index_uint) {
            obj.f[pass] = new Uint32Array(obj.f[pass]);
            obj.index_uint = true;
          } else
            this.alertOnce("Object has "+obj.vertexCount+" vertices, not supported in this browser.");
        } else {
          obj.f[pass] = new Uint16Array(obj.f[pass]);
          obj.index_uint = false;
        }
      }
    
    if (stride !== v[0].length) {
      this.alertOnce("problem in stride calculation");
    }

    obj.vOffsets = {vofs:0, cofs:cofs, nofs:nofs, radofs:radofs, oofs:oofs, tofs:tofs,
                    nextofs:nextofs, pointofs:pointofs, stride:stride};

    obj.values = new Float32Array(this.flatten(v));

    if (type !== "spheres" && !sprites_3d) {
      obj.buf = gl.createBuffer();
      gl.bindBuffer(gl.ARRAY_BUFFER, obj.buf);
      gl.bufferData(gl.ARRAY_BUFFER, obj.values, gl.STATIC_DRAW); //
      obj.ibuf = Array(obj.passes);
      obj.ibuf[0] = gl.createBuffer();
      gl.bindBuffer(gl.ELEMENT_ARRAY_BUFFER, obj.ibuf[0]);
      gl.bufferData(gl.ELEMENT_ARRAY_BUFFER, obj.f[0], gl[drawtype]);
      if (is_twosided) {
      	obj.ibuf[1] = gl.createBuffer();
      	gl.bindBuffer(gl.ELEMENT_ARRAY_BUFFER, obj.ibuf[1]);
      	gl.bufferData(gl.ELEMENT_ARRAY_BUFFER, obj.f[1], gl[drawtype]);
      }
    }

    if (!sprites_3d) {
      obj.mvMatLoc = gl.getUniformLocation(obj.prog, "mvMatrix");
      obj.prMatLoc = gl.getUniformLocation(obj.prog, "prMatrix");
    }

    if (fixed_size) {
      obj.textScaleLoc = gl.getUniformLocation(obj.prog, "textScale");
    }

    if (is_lit && !sprites_3d) {
      obj.normMatLoc = gl.getUniformLocation(obj.prog, "normMatrix");
    }

    if (is_twosided) {
      obj.frontLoc = gl.getUniformLocation(obj.prog, "front");
    }
  };

    /**
     * Set gl depth test based on object's material
     * @param { number } id - object to use
     */
    rglwidgetClass.prototype.setDepthTest = function(id) {
      var gl = this.gl || this.initGL(),
          tests = {never: gl.NEVER,
                   less:  gl.LESS,
                   equal: gl.EQUAL,
                   lequal:gl.LEQUAL,
                   greater: gl.GREATER,
                   notequal: gl.NOTEQUAL,
                   gequal: gl.GEQUAL,
                   always: gl.ALWAYS},
           test = tests[this.getMaterial(id, "depth_test")];
      gl.depthFunc(test);
    };

    rglwidgetClass.prototype.mode4type = {points : "POINTS",
                     linestrip : "LINE_STRIP",
                     abclines : "LINES",
                     lines : "LINES",
                     sprites : "TRIANGLES",
                     planes : "TRIANGLES",
                     text : "TRIANGLES",
                     quads : "TRIANGLES",
                     surface : "TRIANGLES",
                     triangles : "TRIANGLES"};

    /**
     * Sort objects from back to front
     * @returns { number[] }
     * @param { Object } obj - object to sort
     */
    rglwidgetClass.prototype.depthSort = function(obj) {
      var n = obj.centers.length,
          depths = new Float32Array(n),
          result = new Array(n),
          compare = function(i,j) { return depths[j] - depths[i]; },
          z, w;
      for(i=0; i<n; i++) {
        z = this.prmvMatrix.m13*obj.centers[i][0] +
            this.prmvMatrix.m23*obj.centers[i][1] +
            this.prmvMatrix.m33*obj.centers[i][2] +
            this.prmvMatrix.m43;
        w = this.prmvMatrix.m14*obj.centers[i][0] +
            this.prmvMatrix.m24*obj.centers[i][1] +
            this.prmvMatrix.m34*obj.centers[i][2] +
            this.prmvMatrix.m44;
        depths[i] = z/w;
        result[i] = i;
      }
      result.sort(compare);
      return result;
    };

    /**
     * Draw an object in a subscene
     * @param { number } id - object to draw
     * @param { number } subsceneid - id of subscene
     */
    rglwidgetClass.prototype.drawObj = function(id, subsceneid) {
      var obj = this.getObj(id),
          subscene = this.getObj(subsceneid),
          flags = obj.flags,
          type = obj.type,
          is_lit = flags & this.f_is_lit,
          has_texture = flags & this.f_has_texture,
          fixed_quads = flags & this.f_fixed_quads,
          is_transparent = flags & this.f_is_transparent,
          depth_sort = flags & this.f_depth_sort,
          sprites_3d = flags & this.f_sprites_3d,
          sprite_3d = flags & this.f_sprite_3d,
          is_lines = flags & this.f_is_lines,
          fat_lines = flags & this.f_fat_lines,
          is_points = flags & this.f_is_points,
          fixed_size = flags & this.f_fixed_size,
          is_twosided = (flags & this.f_is_twosided) > 0,
          gl = this.gl || this.initGL(),
          mat,
          sphereMV, baseofs, ofs, sscale, i, count, light,
          pass, mode, pmode, attr;

      if (typeof id !== "number") {
        this.alertOnce("drawObj id is "+typeof id);
      }

      if (type === "planes") {
        if (obj.bbox !== subscene.par3d.bbox || !obj.initialized) {
          this.planeUpdateTriangles(id, subscene.par3d.bbox);
        }
      }

      if (!obj.initialized)
        this.initObj(id);

      if (type === "clipplanes") {
        count = obj.offsets.length;
        var IMVClip = [];
        for (i=0; i < count; i++) {
          IMVClip[i] = this.multMV(this.invMatrix, obj.vClipplane.slice(4*i, 4*(i+1)));
         }
         obj.IMVClip = IMVClip;
        return;
      }

      if (type === "light" || type === "bboxdeco" || !obj.vertexCount)
        return;
    
      if (!is_transparent &&
    	  obj.someHidden) {
        is_transparent = true;
        depth_sort = ["triangles", "quads", "surface",
                      "spheres", "sprites", "text"].indexOf(type) >= 0;
      }        

      this.setDepthTest(id);

      if (sprites_3d) {
        var norigs = obj.vertices.length,
            savenorm = new CanvasMatrix4(this.normMatrix);
        this.origs = obj.vertices;
        this.usermat = new Float32Array(obj.userMatrix.getAsArray());
        this.radii = obj.radii;
        this.normMatrix = subscene.spriteNormmat;
        for (this.iOrig=0; this.iOrig < norigs; this.iOrig++) {
          for (i=0; i < obj.objects.length; i++) {
            this.drawObj(obj.objects[i], subsceneid);
          }
        }
        this.normMatrix = savenorm;
        return;
      } else {
        gl.useProgram(obj.prog);
      }

      if (sprite_3d) {
        gl.uniform3fv(obj.origLoc, new Float32Array(this.origs[this.iOrig]));
        if (this.radii.length > 1) {
          gl.uniform1f(obj.sizeLoc, this.radii[this.iOrig][0]);
        } else {
          gl.uniform1f(obj.sizeLoc, this.radii[0][0]);
        }
        gl.uniformMatrix4fv(obj.usermatLoc, false, this.usermat);
      }

      if (type === "spheres") {
        gl.bindBuffer(gl.ARRAY_BUFFER, this.sphere.buf);
      } else {
        gl.bindBuffer(gl.ARRAY_BUFFER, obj.buf);
      }

      gl.uniformMatrix4fv( obj.prMatLoc, false, new Float32Array(this.prMatrix.getAsArray()) );
      gl.uniformMatrix4fv( obj.mvMatLoc, false, new Float32Array(this.mvMatrix.getAsArray()) );
      var clipcheck = 0,
          clipplaneids = subscene.clipplanes,
          clip, j;
      for (i=0; i < clipplaneids.length; i++) {
        clip = this.getObj(clipplaneids[i]);
        for (j=0; j < clip.offsets.length; j++) {
          gl.uniform4fv(obj.clipLoc[clipcheck + j], clip.IMVClip[j]);
        }
        clipcheck += clip.offsets.length;
      }
      if (typeof obj.clipLoc !== "undefined")
        for (i=clipcheck; i < obj.clipLoc.length; i++)
          gl.uniform4f(obj.clipLoc[i], 0,0,0,0);

      if (is_lit) {
        gl.uniformMatrix4fv( obj.normMatLoc, false, new Float32Array(this.normMatrix.getAsArray()) );
        gl.uniform3fv( obj.emissionLoc, obj.emission);
        gl.uniform1f( obj.shininessLoc, obj.shininess);
        for (i=0; i < subscene.lights.length; i++) {
          light = this.getObj(subscene.lights[i]);
          gl.uniform3fv( obj.ambientLoc[i], this.componentProduct(light.ambient, obj.ambient));
          gl.uniform3fv( obj.specularLoc[i], this.componentProduct(light.specular, obj.specular));
          gl.uniform3fv( obj.diffuseLoc[i], light.diffuse);
          gl.uniform3fv( obj.lightDirLoc[i], light.lightDir);
          gl.uniform1i( obj.viewpointLoc[i], light.viewpoint);
          gl.uniform1i( obj.finiteLoc[i], light.finite);
        }
        for (i=subscene.lights.length; i < obj.nlights; i++) {
          gl.uniform3f( obj.ambientLoc[i], 0,0,0);
          gl.uniform3f( obj.specularLoc[i], 0,0,0);
          gl.uniform3f( obj.diffuseLoc[i], 0,0,0);
        }
      }

      if (fixed_size) {
        gl.uniform2f( obj.textScaleLoc, 0.75/this.vp.width, 0.75/this.vp.height);
      }

      gl.enableVertexAttribArray( this.posLoc );

      var nc = obj.colorCount;
      count = obj.vertexCount;

      if (type === "spheres") {
        subscene = this.getObj(subsceneid);
        var scale = subscene.par3d.scale,
            scount = count, indices;
        gl.vertexAttribPointer(this.posLoc,  3, gl.FLOAT, false, 4*this.sphere.vOffsets.stride,  0);
        gl.enableVertexAttribArray(obj.normLoc );
        gl.vertexAttribPointer(obj.normLoc,  3, gl.FLOAT, false, 4*this.sphere.vOffsets.stride,  0);
        gl.disableVertexAttribArray( this.colLoc );
        var sphereNorm = new CanvasMatrix4();
        sphereNorm.scale(scale[0], scale[1], scale[2]);
        sphereNorm.multRight(this.normMatrix);
        gl.uniformMatrix4fv( obj.normMatLoc, false, new Float32Array(sphereNorm.getAsArray()) );

        if (nc == 1) {
          gl.vertexAttrib4fv( this.colLoc, new Float32Array(obj.onecolor));
        }

        if (has_texture) {
          gl.enableVertexAttribArray( obj.texLoc );
          gl.vertexAttribPointer(obj.texLoc, 2, gl.FLOAT, false, 4*this.sphere.vOffsets.stride,
                                 4*this.sphere.vOffsets.tofs);
          gl.activeTexture(gl.TEXTURE0);
          gl.bindTexture(gl.TEXTURE_2D, obj.texture);
          gl.uniform1i( obj.sampler, 0);
        }

        if (depth_sort)
          indices = this.depthSort(obj);

        for (i = 0; i < scount; i++) {
          sphereMV = new CanvasMatrix4();

          if (depth_sort) {
            baseofs = indices[i]*obj.vOffsets.stride;
          } else {
            baseofs = i*obj.vOffsets.stride;
          }

          ofs = baseofs + obj.vOffsets.radofs;
          sscale = obj.values[ofs];

          sphereMV.scale(sscale/scale[0], sscale/scale[1], sscale/scale[2]);
          sphereMV.translate(obj.values[baseofs],
                             obj.values[baseofs+1],
                             obj.values[baseofs+2]);
          sphereMV.multRight(this.mvMatrix);
          gl.uniformMatrix4fv( obj.mvMatLoc, false, new Float32Array(sphereMV.getAsArray()) );

          if (nc > 1) {
            ofs = baseofs + obj.vOffsets.cofs;
            gl.vertexAttrib4f( this.colLoc, obj.values[ofs],
                                        obj.values[ofs+1],
                                       obj.values[ofs+2],
                                       obj.values[ofs+3] );
          }
          gl.bindBuffer(gl.ELEMENT_ARRAY_BUFFER, this.sphere.ibuf);
          gl.drawElements(gl.TRIANGLES, this.sphere.sphereCount, gl.UNSIGNED_SHORT, 0);
        }
        return;
      } else {
        if (obj.colorCount === 1) {
          gl.disableVertexAttribArray( this.colLoc );
          gl.vertexAttrib4fv( this.colLoc, new Float32Array(obj.onecolor));
        } else {
          gl.enableVertexAttribArray( this.colLoc );
          gl.vertexAttribPointer(this.colLoc, 4, gl.FLOAT, false, 4*obj.vOffsets.stride, 4*obj.vOffsets.cofs);
        }
      }

      if (is_lit && obj.vOffsets.nofs > 0) {
        gl.enableVertexAttribArray( obj.normLoc );
        gl.vertexAttribPointer(obj.normLoc, 3, gl.FLOAT, false, 4*obj.vOffsets.stride, 4*obj.vOffsets.nofs);
      }

      if (has_texture || type === "text") {
        gl.enableVertexAttribArray( obj.texLoc );
        gl.vertexAttribPointer(obj.texLoc, 2, gl.FLOAT, false, 4*obj.vOffsets.stride, 4*obj.vOffsets.tofs);
        gl.activeTexture(gl.TEXTURE0);
        gl.bindTexture(gl.TEXTURE_2D, obj.texture);
        gl.uniform1i( obj.sampler, 0);
      }

      if (fixed_quads) {
        gl.enableVertexAttribArray( obj.ofsLoc );
        gl.vertexAttribPointer(obj.ofsLoc, 2, gl.FLOAT, false, 4*obj.vOffsets.stride, 4*obj.vOffsets.oofs);
      }

      if (typeof obj.userAttributes !== "undefined") {
      	for (attr in obj.userAttribSizes) {  // Not all attributes may have been used
      	  gl.enableVertexAttribArray( obj.userAttribLocations[attr] );
      	  gl.vertexAttribPointer( obj.userAttribLocations[attr], obj.userAttribSizes[attr],
      	  			  gl.FLOAT, false, 4*obj.vOffsets.stride, 4*obj.userAttribOffsets[attr]);
      	}
      }

      if (typeof obj.userUniforms !== "undefined") {
      	for (attr in obj.userUniformLocations) {
      	  var loc = obj.userUniformLocations[attr];
      	  if (loc !== null) {
      	    var uniform = obj.userUniforms[attr];
      	    if (typeof uniform.length === "undefined")
      	      gl.uniform1f(loc, uniform);
      	    else if (typeof uniform[0].length === "undefined") {
      	      uniform = new Float32Array(uniform);
      	      switch(uniform.length) {
      	      	case 2: gl.uniform2fv(loc, uniform); break;
      	      	case 3: gl.uniform3fv(loc, uniform); break;
      	      	case 4: gl.uniform4fv(loc, uniform); break;
      	      	default: console.warn("bad uniform length");
      	      }
      	    } else if (uniform.length == 4 && uniform[0].length == 4)
      	      gl.uniformMatrix4fv(loc, false, new Float32Array(uniform.getAsArray()));
      	    else
      	      console.warn("unsupported uniform matrix");
      	  }
      	}
      }

      for (pass = 0; pass < obj.passes; pass++) {
      	pmode = obj.pmode[pass];
        if (pmode === "culled")
          continue;

      	mode = fat_lines && (is_lines || pmode == "lines") ? "TRIANGLES" : this.mode4type[type];
        if (depth_sort && pmode == "filled") {// Don't try depthsorting on wireframe or points
          var faces = this.depthSort(obj),
              nfaces = faces.length,
              frowsize = Math.floor(obj.f[pass].length/nfaces);

          if (type !== "spheres") {
            var f = obj.index_uint ? new Uint32Array(obj.f[pass].length) : new Uint16Array(obj.f[pass].length);
            for (i=0; i<nfaces; i++) {
              for (j=0; j<frowsize; j++) {
                f[frowsize*i + j] = obj.f[pass][frowsize*faces[i] + j];
              }
            }
            gl.bindBuffer(gl.ELEMENT_ARRAY_BUFFER, obj.ibuf[pass]);
            gl.bufferData(gl.ELEMENT_ARRAY_BUFFER, f, gl.DYNAMIC_DRAW);
          }
        }

      	if (is_twosided)
      	  gl.uniform1i(obj.frontLoc, pass !== 0);

        if (type !== "spheres") 
          gl.bindBuffer(gl.ELEMENT_ARRAY_BUFFER, obj.ibuf[pass]);

        if (type === "sprites" || type === "text" || type === "quads") {
          count = count * 6/4;
        } else if (type === "surface") {
          count = obj.f[pass].length;
        }

        count = obj.f[pass].length;
      	if (!is_lines && pmode === "lines" && !fat_lines) {
          mode = "LINES";
        } else if (pmode === "points") {
          mode = "POINTS";
        }
                          
        if ((is_lines || pmode === "lines") && fat_lines) {
          gl.enableVertexAttribArray(obj.pointLoc);
          gl.vertexAttribPointer(obj.pointLoc, 2, gl.FLOAT, false, 4*obj.vOffsets.stride, 4*obj.vOffsets.pointofs);
          gl.enableVertexAttribArray(obj.nextLoc );
          gl.vertexAttribPointer(obj.nextLoc, 3, gl.FLOAT, false, 4*obj.vOffsets.stride, 4*obj.vOffsets.nextofs);
          gl.uniform1f(obj.aspectLoc, this.vp.width/this.vp.height);
          gl.uniform1f(obj.lwdLoc, this.getMaterial(id, "lwd")/this.vp.height);
        }

        gl.vertexAttribPointer(this.posLoc,  3, gl.FLOAT, false, 4*obj.vOffsets.stride,  4*obj.vOffsets.vofs);

        gl.drawElements(gl[mode], count, obj.index_uint ? gl.UNSIGNED_INT : gl.UNSIGNED_SHORT, 0);
     }
   };

    /**
     * Draw the background for a subscene
     * @param { number } id - id of background object
     * @param { number } subsceneid - id of subscene
     */
    rglwidgetClass.prototype.drawBackground = function(id, subsceneid) {
      var gl = this.gl || this.initGL(),
          obj = this.getObj(id),
          bg, i;

      if (!obj.initialized)
        this.initObj(id);

      if (obj.colors.length) {
        bg = obj.colors[0];
        gl.clearColor(bg[0], bg[1], bg[2], bg[3]);
        gl.depthMask(true);
        gl.clear(gl.COLOR_BUFFER_BIT | gl.DEPTH_BUFFER_BIT);
      }
      if (typeof obj.quad !== "undefined") {
        this.prMatrix.makeIdentity();
        this.mvMatrix.makeIdentity();
        gl.disable(gl.BLEND);
        gl.disable(gl.DEPTH_TEST);
        gl.depthMask(false);
        for (i=0; i < obj.quad.length; i++)
          this.drawObj(obj.quad[i], subsceneid);
      }
    };

    /**
     * Draw a subscene
     * @param { number } subsceneid - id of subscene
     * @param { boolean } opaquePass - is this the opaque drawing pass?
     */
    rglwidgetClass.prototype.drawSubscene = function(subsceneid, opaquePass) {
      var gl = this.gl || this.initGL(),
          sub = this.getObj(subsceneid),
          objects = this.scene.objects,
          subids = sub.objects,
          subscene_has_faces = false,
          subscene_needs_sorting = false,
          flags, i, obj;
      if (sub.par3d.skipRedraw)
        return;
      for (i=0; i < subids.length; i++) {
      	obj = objects[subids[i]];
        flags = obj.flags;
        if (typeof flags !== "undefined") {
          subscene_has_faces |= (flags & this.f_is_lit)
                           & !(flags & this.f_fixed_quads);
          obj.is_transparent = (flags & this.f_is_transparent) || obj.someHidden;
          subscene_needs_sorting |= (flags & this.f_depth_sort) || obj.is_transparent;
        }
      }

      this.setViewport(subsceneid);

      if (typeof sub.backgroundId !== "undefined" && opaquePass)
          this.drawBackground(sub.backgroundId, subsceneid);

      if (subids.length) {
        this.setprMatrix(subsceneid);
        this.setmvMatrix(subsceneid);

        if (subscene_has_faces) {
          this.setnormMatrix(subsceneid);
          if ((sub.flags & this.f_sprites_3d) &&
              typeof sub.spriteNormmat === "undefined") {
            sub.spriteNormmat = new CanvasMatrix4(this.normMatrix);
          }
        }

        if (subscene_needs_sorting)
          this.setprmvMatrix();

        var clipids = sub.clipplanes;
        if (typeof clipids === "undefined") {
          console.warn("bad clipids");
        }
        if (clipids.length > 0) {
          this.invMatrix = new CanvasMatrix4(this.mvMatrix);
          this.invMatrix.invert();
          for (i = 0; i < clipids.length; i++)
            this.drawObj(clipids[i], subsceneid);
        }

        subids = sub.opaque.concat(sub.transparent);
        if (opaquePass) {
          gl.enable(gl.DEPTH_TEST);
          gl.depthMask(true);
          gl.disable(gl.BLEND);
          for (i = 0; i < subids.length; i++) {
            if (!this.getObj(subids[i]).is_transparent)	
              this.drawObj(subids[i], subsceneid);
          }
        } else {
          gl.depthMask(false);
          gl.blendFuncSeparate(gl.SRC_ALPHA, gl.ONE_MINUS_SRC_ALPHA,
                               gl.ONE, gl.ONE);
          gl.enable(gl.BLEND);
          for (i = 0; i < subids.length; i++) {
            if (this.getObj(subids[i]).is_transparent)
              this.drawObj(subids[i], subsceneid);
          }
        }
        subids = sub.subscenes;
        for (i = 0; i < subids.length; i++) {
          this.drawSubscene(subids[i], opaquePass);
        }
      }
    };
    
    /**
     * Respond to brush change
     */
    rglwidgetClass.prototype.selectionChanged = function() {
      var i, j, k, id, subid = this.select.subscene, subscene,
          objids, obj,
          p1 = this.select.region.p1, p2 = this.select.region.p2,
          filter, selection = [], handle, keys, xmin, x, xmax, ymin, y, ymax, z, v,
          someHidden;
      if (!subid)
        return;
      subscene = this.getObj(subid);
      objids = subscene.objects;
      filter = this.scene.crosstalk.filter;
      this.setmvMatrix(subid);
      this.setprMatrix(subid);
      this.setprmvMatrix();
      xmin = Math.min(p1.x, p2.x);
      xmax = Math.max(p1.x, p2.x);
      ymin = Math.min(p1.y, p2.y);
      ymax = Math.max(p1.y, p2.y);
      for (i = 0; i < objids.length; i++) {
      	id = objids[i];
      	j = this.scene.crosstalk.id.indexOf(id);
      	if (j >= 0) {
      	  keys = this.scene.crosstalk.key[j];
      	  obj = this.getObj(id);
      	  someHidden = false;
      	  for (k = 0; k < keys.length; k++) {
      	    if (filter && filter.indexOf(keys[k]) < 0) {
      	      someHidden = true;
      	      continue;
      	    }
      	    v = [].concat(obj.vertices[k]).concat(1.0);
            v = this.multVM(v, this.prmvMatrix);
            x = v[0]/v[3];
            y = v[1]/v[3];
            z = v[2]/v[3];
            if (xmin <= x && x <= xmax && ymin <= y && y <= ymax && -1.0 <= z && z <= 1.0) {
              selection.push(keys[k]);
            } else
              someHidden = true;
      	  }
      	  obj.someHidden = someHidden && (filter || selection.length);
      	  obj.initialized = false;
      	  /* Who should we notify?  Only shared data in the current subscene, or everyone? */
      	  if (!this.equalArrays(selection, this.scene.crosstalk.selection)) {
      	    handle = this.scene.crosstalk.sel_handle[j];
      	    handle.set(selection, {rglSubsceneId: this.select.subscene});
      	  }
      	}
      }
    };
    
    /**
     * Respond to selection or filter change from crosstalk
     * @param { Object } event - crosstalk event
     * @param { boolean } filter - filter or selection?
     */
    rglwidgetClass.prototype.selection = function(event, filter) {
      	var i, j, ids, obj, keys, crosstalk = this.scene.crosstalk,
      	    selection, someHidden;

      	// Record the message and find out if this event makes some objects have mixed values:
      	
      	crosstalk = this.scene.crosstalk;
      	
      	if (filter) {
      	  filter = crosstalk.filter = event.value;
      	  selection = crosstalk.selection;
      	} else {  
          selection = crosstalk.selection = event.value;
          filter = crosstalk.filter;
      	}
        ids = crosstalk.id;
        for (i = 0; i < ids.length ; i++) {
          obj = this.getObj(ids[i]);
          obj.initialized = false;
          keys = crosstalk.key[i];
          someHidden = false;
          for (j = 0; j < keys.length && !someHidden; j++) {
            if ((filter && filter.indexOf(keys[j]) < 0) ||
                (selection.length && selection.indexOf(keys[j]) < 0))
                someHidden = true;
          }
          obj.someHidden = someHidden;
        }
        this.drawScene();
    };
    
    /**
     * Clear the selection brush
     * @param { number } except - Subscene that should ignore this request
     */
    rglwidgetClass.prototype.clearBrush = function(except) {
      if (this.select.subscene != except) {
        this.select.state = "inactive";
        this.delFromSubscene(this.scene.brushId, this.select.subscene);
      }
      this.drawScene();
    };

    /**
     * Compute mouse coordinates relative to current canvas
     * @returns { Object }
     * @param { Object } event - event object from mouse click
     */
    rglwidgetClass.prototype.relMouseCoords = function(event) {
      var totalOffsetX = 0,
      totalOffsetY = 0,
      currentElement = this.canvas;

      do {
        totalOffsetX += currentElement.offsetLeft;
        totalOffsetY += currentElement.offsetTop;
        currentElement = currentElement.offsetParent;
      }
      while(currentElement);

      var canvasX = event.pageX - totalOffsetX,
          canvasY = event.pageY - totalOffsetY;

      return {x:canvasX, y:canvasY};
    };

    /**
     * Set mouse handlers for the scene
     */
    rglwidgetClass.prototype.setMouseHandlers = function() {
      var self = this, activeSubscene, handler,
          handlers = {}, drag = 0;

      handlers.rotBase = 0;

      this.screenToVector = function(x, y) {
        var viewport = this.getObj(activeSubscene).par3d.viewport,
          width = viewport.width*this.canvas.width,
          height = viewport.height*this.canvas.height,
          radius = Math.max(width, height)/2.0,
          cx = width/2.0,
          cy = height/2.0,
          px = (x-cx)/radius,
          py = (y-cy)/radius,
          plen = Math.sqrt(px*px+py*py);
        if (plen > 1.e-6) {
          px = px/plen;
          py = py/plen;
        }
        var angle = (Math.SQRT2 - plen)/Math.SQRT2*Math.PI/2,
          z = Math.sin(angle),
          zlen = Math.sqrt(1.0 - z*z);
        px = px * zlen;
        py = py * zlen;
        return [px, py, z];
      };

      handlers.trackballdown = function(x,y) {
        var activeSub = this.getObj(activeSubscene),
            activeModel = this.getObj(this.useid(activeSub.id, "model")),
            i, l = activeModel.par3d.listeners;
        handlers.rotBase = this.screenToVector(x, y);
        this.saveMat = [];
        for (i = 0; i < l.length; i++) {
          activeSub = this.getObj(l[i]);
          activeSub.saveMat = new CanvasMatrix4(activeSub.par3d.userMatrix);
        }
      };

      handlers.trackballmove = function(x,y) {
        var rotCurrent = this.screenToVector(x,y),
            rotBase = handlers.rotBase,
            dot = rotBase[0]*rotCurrent[0] +
                  rotBase[1]*rotCurrent[1] +
                  rotBase[2]*rotCurrent[2],
            angle = Math.acos( dot/this.vlen(rotBase)/this.vlen(rotCurrent) )*180.0/Math.PI,
            axis = this.xprod(rotBase, rotCurrent),
            objects = this.scene.objects,
            activeSub = this.getObj(activeSubscene),
            activeModel = this.getObj(this.useid(activeSub.id, "model")),
            l = activeModel.par3d.listeners,
            i;
        for (i = 0; i < l.length; i++) {
          activeSub = this.getObj(l[i]);
          activeSub.par3d.userMatrix.load(objects[l[i]].saveMat);
          activeSub.par3d.userMatrix.rotate(angle, axis[0], axis[1], axis[2]);
        }
        this.drawScene();
      };
      handlers.trackballend = 0;

      this.clamp = function(x, lo, hi) {
      	return Math.max(lo, Math.min(x, hi));
      };

      this.screenToPolar = function(x,y) {
        var viewport = this.getObj(activeSubscene).par3d.viewport,
          width = viewport.width*this.canvas.width,
          height = viewport.height*this.canvas.height,
    	  r = Math.min(width, height)/2,
    	  dx = this.clamp(x - width/2, -r, r),
    	  dy = this.clamp(y - height/2, -r, r);
    	  return [Math.asin(dx/r), Math.asin(-dy/r)];
      };

      handlers.polardown = function(x,y) {
        var activeSub = this.getObj(activeSubscene),
            activeModel = this.getObj(this.useid(activeSub.id, "model")),
            i, l = activeModel.par3d.listeners;
        handlers.dragBase = this.screenToPolar(x, y);
        this.saveMat = [];
        for (i = 0; i < l.length; i++) {
          activeSub = this.getObj(l[i]);
          activeSub.saveMat = new CanvasMatrix4(activeSub.par3d.userMatrix);
          activeSub.camBase = [-Math.atan2(activeSub.saveMat.m13, activeSub.saveMat.m11),
                               Math.atan2(activeSub.saveMat.m32, activeSub.saveMat.m22)];
        }
      };

      handlers.polarmove = function(x,y) {
        var dragCurrent = this.screenToPolar(x,y),
            activeSub = this.getObj(activeSubscene),
            activeModel = this.getObj(this.useid(activeSub.id, "model")),
            objects = this.scene.objects,
            l = activeModel.par3d.listeners,
            i, changepos = [];
        for (i = 0; i < l.length; i++) {
          activeSub = this.getObj(l[i]);
          for (j=0; j<2; j++)
            changepos[j] = -(dragCurrent[j] - handlers.dragBase[j]);
          activeSub.par3d.userMatrix.makeIdentity();
          activeSub.par3d.userMatrix.rotate(changepos[0]*180/Math.PI, 0,-1,0);
          activeSub.par3d.userMatrix.multRight(objects[l[i]].saveMat);
          activeSub.par3d.userMatrix.rotate(changepos[1]*180/Math.PI, -1,0,0);
        }
        this.drawScene();
      };
      handlers.polarend = 0;

      handlers.axisdown = function(x,y) {
        handlers.rotBase = this.screenToVector(x, this.canvas.height/2);
        var activeSub = this.getObj(activeSubscene),
            activeModel = this.getObj(this.useid(activeSub.id, "model")),
            i, l = activeModel.par3d.listeners;
        for (i = 0; i < l.length; i++) {
          activeSub = this.getObj(l[i]);
          activeSub.saveMat = new CanvasMatrix4(activeSub.par3d.userMatrix);
        }
      };

      handlers.axismove = function(x,y) {
        var rotCurrent = this.screenToVector(x, this.canvas.height/2),
            rotBase = handlers.rotBase,
            angle = (rotCurrent[0] - rotBase[0])*180/Math.PI,
            rotMat = new CanvasMatrix4();
        rotMat.rotate(angle, handlers.axis[0], handlers.axis[1], handlers.axis[2]);
        var activeSub = this.getObj(activeSubscene),
            activeModel = this.getObj(this.useid(activeSub.id, "model")),
            i, l = activeModel.par3d.listeners;
        for (i = 0; i < l.length; i++) {
          activeSub = this.getObj(l[i]);
          activeSub.par3d.userMatrix.load(activeSub.saveMat);
          activeSub.par3d.userMatrix.multLeft(rotMat);
        }
        this.drawScene();
      };
      handlers.axisend = 0;

      handlers.y0zoom = 0;
      handlers.zoom0 = 0;
      handlers.zoomdown = function(x, y) {
        var activeSub = this.getObj(activeSubscene),
          activeProjection = this.getObj(this.useid(activeSub.id, "projection")),
          i, l = activeProjection.par3d.listeners;
        handlers.y0zoom = y;
        for (i = 0; i < l.length; i++) {
          activeSub = this.getObj(l[i]);
          activeSub.zoom0 = Math.log(activeSub.par3d.zoom);
        }
      };
      handlers.zoommove = function(x, y) {
        var activeSub = this.getObj(activeSubscene),
            activeProjection = this.getObj(this.useid(activeSub.id, "projection")),
            i, l = activeProjection.par3d.listeners;
        for (i = 0; i < l.length; i++) {
          activeSub = this.getObj(l[i]);
          activeSub.par3d.zoom = Math.exp(activeSub.zoom0 + (y-handlers.y0zoom)/this.canvas.height);
        }
        this.drawScene();
      };
      handlers.zoomend = 0;

      handlers.y0fov = 0;
      handlers.fovdown = function(x, y) {
        handlers.y0fov = y;
        var activeSub = this.getObj(activeSubscene),
          activeProjection = this.getObj(this.useid(activeSub.id, "projection")),
          i, l = activeProjection.par3d.listeners;
        for (i = 0; i < l.length; i++) {
          activeSub = this.getObj(l[i]);
          activeSub.fov0 = activeSub.par3d.FOV;
        }
      };
      handlers.fovmove = function(x, y) {
        var activeSub = this.getObj(activeSubscene),
            activeProjection = this.getObj(this.useid(activeSub.id, "projection")),
            i, l = activeProjection.par3d.listeners;
        for (i = 0; i < l.length; i++) {
          activeSub = this.getObj(l[i]);
          activeSub.par3d.FOV = Math.max(1, Math.min(179, activeSub.fov0 +
             180*(y-handlers.y0fov)/this.canvas.height));
        }
        this.drawScene();
      };
      handlers.fovend = 0;
      
      handlers.selectingdown = function(x, y) {
      	var viewport = this.getObj(activeSubscene).par3d.viewport,
      	  width = viewport.width*this.canvas.width,
      	  height = viewport.height*this.canvas.height, 
          p = {x: 2.0*x/width - 1.0, y: 2.0*y/height - 1.0};
      	this.select.region = {p1: p, p2: p};
      	if (this.select.subscene && this.select.subscene != activeSubscene)
      	  this.delFromSubscene(this.scene.brushId, this.select.subscene);
      	this.select.subscene = activeSubscene;
      	this.addToSubscene(this.scene.brushId, activeSubscene);
      	this.select.state = "changing";
      	if (typeof this.scene.brushId !== "undefined")
      	  this.getObj(this.scene.brushId).initialized = false;
      	this.drawScene();
      };
      
      handlers.selectingmove = function(x, y) {
      	var viewport = this.getObj(activeSubscene).par3d.viewport,
      	  width = viewport.width*this.canvas.width,
      	  height = viewport.height*this.canvas.height;
      	if (this.select.state === "inactive") 
      	  return;
      	this.select.region.p2 = {x: 2.0*x/width - 1.0, y: 2.0*y/height - 1.0};
      	if (typeof this.scene.brushId !== "undefined")
      	  this.getObj(this.scene.brushId).initialized = false;
      	this.drawScene();
      };
      
      handlers.selectingend = 0;

      this.canvas.onmousedown = function ( ev ){
        if (!ev.which) // Use w3c defns in preference to MS
        switch (ev.button) {
          case 0: ev.which = 1; break;
          case 1:
          case 4: ev.which = 2; break;
          case 2: ev.which = 3;
        }
        drag = ["left", "middle", "right"][ev.which-1];
        var coords = self.relMouseCoords(ev);
        coords.y = self.canvas.height-coords.y;
        activeSubscene = self.whichSubscene(coords);
        var sub = self.getObj(activeSubscene), f;
        handler = sub.par3d.mouseMode[drag];
        switch (handler) {
        case "xAxis":
          handler = "axis";
          handlers.axis = [1.0, 0.0, 0.0];
          break;
        case "yAxis":
          handler = "axis";
          handlers.axis = [0.0, 1.0, 0.0];
          break;
        case "zAxis":
          handler = "axis";
          handlers.axis = [0.0, 0.0, 1.0];
          break;
        }
        f = handlers[handler + "down"];
        if (f) {
          coords = self.translateCoords(activeSubscene, coords);
          f.call(self, coords.x, coords.y);
          ev.preventDefault();
        } else
          console.warn("Mouse handler '" + handler + "' is not implemented.");

      };

      this.canvas.onmouseup = function ( ev ){
        if ( drag === 0 ) return;
        var f = handlers[handler + "end"];
        if (f) {
          f.call(self);
          ev.preventDefault();
        }
        drag = 0;
      };

      this.canvas.onmouseout = this.canvas.onmouseup;

      this.canvas.onmousemove = function ( ev ) {
        if ( drag === 0 ) return;
        var f = handlers[handler + "move"];
        if (f) {
          var coords = self.relMouseCoords(ev);
          coords.y = self.canvas.height - coords.y;
          coords = self.translateCoords(activeSubscene, coords);
          f.call(self, coords.x, coords.y);
        }
      };

      handlers.wheelHandler = function(ev) {
        var del = 1.02, i;
        if (ev.shiftKey) del = 1.002;
        var ds = ((ev.detail || ev.wheelDelta) > 0) ? del : (1 / del);
        if (typeof activeSubscene === "undefined")
          activeSubscene = self.scene.rootSubscene;
        var activeSub = self.getObj(activeSubscene),
            activeProjection = self.getObj(self.useid(activeSub.id, "projection")),
            l = activeProjection.par3d.listeners;

        for (i = 0; i < l.length; i++) {
          activeSub = self.getObj(l[i]);
          activeSub.par3d.zoom *= ds;
        }
        self.drawScene();
        ev.preventDefault();
      };

      this.canvas.addEventListener("DOMMouseScroll", handlers.wheelHandler, false);
      this.canvas.addEventListener("mousewheel", handlers.wheelHandler, false);
    };

    /**
     * Find a particular subscene by inheritance
     * @returns { number } id of subscene to use
     * @param { number } subsceneid - child subscene
     * @param { string } type - type of inheritance:  "projection" or "model"
     */
    rglwidgetClass.prototype.useid = function(subsceneid, type) {
      var sub = this.getObj(subsceneid);
      if (sub.embeddings[type] === "inherit")
        return(this.useid(sub.parent, type));
      else
        return subsceneid;
    };

    /**
     * Check whether point is in viewport of subscene
     * @returns {boolean}
     * @param { Object } coords - screen coordinates of point
     * @param { number } subsceneid - subscene to check
     */
    rglwidgetClass.prototype.inViewport = function(coords, subsceneid) {
      var viewport = this.getObj(subsceneid).par3d.viewport,
        x0 = coords.x - viewport.x*this.canvas.width,
        y0 = coords.y - viewport.y*this.canvas.height;
      return 0 <= x0 && x0 <= viewport.width*this.canvas.width &&
             0 <= y0 && y0 <= viewport.height*this.canvas.height;
    };

    /**
     * Find which subscene contains a point
     * @returns { number } subscene id
     * @param { Object } coords - coordinates of point
     */
    rglwidgetClass.prototype.whichSubscene = function(coords) {
      var self = this,
          recurse = function(subsceneid) {
            var subscenes = self.getChildSubscenes(subsceneid), i, id;
            for (i=0; i < subscenes.length; i++) {
              id = recurse(subscenes[i]);
              if (typeof(id) !== "undefined")
                return(id);
            }
            if (self.inViewport(coords, subsceneid))
              return(subsceneid);
            else
              return undefined;
          },
          rootid = this.scene.rootSubscene,
          result = recurse(rootid);
      if (typeof(result) === "undefined")
        result = rootid;
      return result;
    };

    /**
     * Translate from window coordinates to viewport coordinates
     * @returns { Object } translated coordinates
     * @param { number } subsceneid - which subscene to use?
     * @param { Object } coords - point to translate
     */
    rglwidgetClass.prototype.translateCoords = function(subsceneid, coords) {
      var viewport = this.getObj(subsceneid).par3d.viewport;
      return {x: coords.x - viewport.x*this.canvas.width,
              y: coords.y - viewport.y*this.canvas.height};
    };

    /**
     * Initialize the sphere object
     */
    rglwidgetClass.prototype.initSphere = function() {
      var verts = this.scene.sphereVerts,
          reuse = verts.reuse, result;
      if (typeof reuse !== "undefined") {
        var prev = document.getElementById(reuse).rglinstance.sphere;
        result = {values: prev.values, vOffsets: prev.vOffsets, it: prev.it};
      } else
        result = {values: new Float32Array(this.flatten(this.cbind(this.transpose(verts.vb),
                    this.transpose(verts.texcoords)))),
                  it: new Uint16Array(this.flatten(this.transpose(verts.it))),
                  vOffsets: {vofs:0, cofs:-1, nofs:-1, radofs:-1, oofs:-1,
                    tofs:3, nextofs:-1, pointofs:-1, stride:5}};

      result.sphereCount = result.it.length;
      this.sphere = result;
    };
    
    /**
     * Set the vertices in the selection box object
     */
    rglwidgetClass.prototype.initSelection = function(id) {
      if (typeof this.select.region === "undefined")
        return;
      var obj = this.getObj(id),
          width = this.canvas.width,
          height = this.canvas.height, 
          p1 = this.select.region.p1,
          p2 = this.select.region.p2;
          
      obj.vertices = [[p1.x, p1.y, 0.0],
                      [p2.x, p1.y, 0.0],
                      [p2.x, p2.y, 0.0],
                      [p1.x, p2.y, 0.0],
                      [p1.x, p1.y, 0.0]];
    };

    /**
     * Do the gl part of initializing the sphere
     */
    rglwidgetClass.prototype.initSphereGL = function() {
      var gl = this.gl || this.initGL(), sphere = this.sphere;
      if (gl.isContextLost()) return;
      sphere.buf = gl.createBuffer();
      gl.bindBuffer(gl.ARRAY_BUFFER, sphere.buf);
      gl.bufferData(gl.ARRAY_BUFFER, sphere.values, gl.STATIC_DRAW);
      sphere.ibuf = gl.createBuffer();
      gl.bindBuffer(gl.ELEMENT_ARRAY_BUFFER, sphere.ibuf);
      gl.bufferData(gl.ELEMENT_ARRAY_BUFFER, sphere.it, gl.STATIC_DRAW);
      return;
    };

    /**
     * Initialize the DOM object
     * @param { Object } el - the DOM object
     * @param { Object } x - the scene data sent by JSON from R
     */
    rglwidgetClass.prototype.initialize = function(el, x) {
      this.textureCanvas = document.createElement("canvas");
      this.textureCanvas.style.display = "block";
      this.scene = x;
      this.normMatrix = new CanvasMatrix4();
      this.saveMat = {};
      this.distance = null;
      this.posLoc = 0;
      this.colLoc = 1;
      if (el) {
        el.rglinstance = this;
        this.el = el;
        this.webGLoptions = el.rglinstance.scene.webGLoptions;
        this.initCanvas();
      }
    };

    /**
     * Restart the WebGL canvas
     */
    rglwidgetClass.prototype.restartCanvas = function() {
      var newcanvas = document.createElement("canvas"),
          self = this;
      newcanvas.width = this.el.width;
      newcanvas.height = this.el.height;
      newcanvas.addEventListener("webglcontextrestored",
        this.onContextRestored, false);
      newcanvas.addEventListener("webglcontextlost",
        this.onContextLost, false);
      while (this.el.firstChild) {
        this.el.removeChild(this.el.firstChild);
      }
      this.el.appendChild(newcanvas);
      this.canvas = newcanvas;
      this.setMouseHandlers();
      if (this.gl) 
        Object.keys(this.scene.objects).forEach(function(key){
          self.getObj(parseInt(key, 10)).texture = undefined; 
          });
      this.gl = null;
    };

    /**
     * Initialize the WebGL canvas
     */
    rglwidgetClass.prototype.initCanvas = function() {
      this.restartCanvas();
      var objs = this.scene.objects,
          self = this;
      Object.keys(objs).forEach(function(key){
        var id = parseInt(key, 10),
            obj = self.getObj(id);
        if (typeof obj.reuse !== "undefined")
          self.copyObj(id, obj.reuse);
      });
      Object.keys(objs).forEach(function(key){
        self.initSubscene(parseInt(key, 10));
      });
      this.setMouseHandlers();
      this.initSphere();

      this.onContextRestored = function(event) {
        self.initGL();
        self.drawScene();
      };

      this.onContextLost = function(event) {
        if (!self.drawing)
          this.gl = null;
        event.preventDefault();
      };

      this.initGL0();
      this.lazyLoadScene = function() {
      	if (typeof self.slide === "undefined")
      	  self.slide = self.getSlide();
      	if (self.isInBrowserViewport()) {
      	  if (!self.gl || self.gl.isContextLost())
      	    self.initGL();
      	  self.drawScene();
      	}
      };
      window.addEventListener("DOMContentLoaded", this.lazyLoadScene, false);
      window.addEventListener("load", this.lazyLoadScene, false);
      window.addEventListener("resize", this.lazyLoadScene, false);
      window.addEventListener("scroll", this.lazyLoadScene, false);
      this.slide = this.getSlide();
      if (this.slide) {
        if (typeof this.slide.rgl === "undefined")
          this.slide.rgl = [this];
        else
          this.slide.rgl.push(this);
        if (this.scene.context.rmarkdown) 
          if (this.scene.context.rmarkdown === "ioslides_presentation") {
            this.slide.setAttribute("slideenter", "this.rgl.forEach(function(scene) { scene.lazyLoadScene.call(window);})");
          } else if (this.scene.context.rmarkdown === "slidy_presentation") {
            // This method would also work in ioslides, but it gets triggered
            // something like 5 times per slide for every slide change, so
            // you'd need a quicker function than lazyLoadScene.
            var MutationObserver = window.MutationObserver || window.WebKitMutationObserver || window.MozMutationObserver,
            observer = new MutationObserver(function(mutations) {
              mutations.forEach(function(mutation) {
                self.slide.rgl.forEach(function(scene) { scene.lazyLoadScene.call(window); });});});
            observer.observe(this.slide, { attributes: true, attributeFilter:["class"] });
          }
      }
    };

    /**
     * Start the writeWebGL scene. This is only used by writeWebGL; rglwidget has
       no debug element and does the drawing in rglwidget.js.
     */
    rglwidgetClass.prototype.start = function() {
      if (typeof this.prefix !== "undefined") {
        this.debugelement = document.getElementById(this.prefix + "debug");
        this.debug("");
      }
      this.drag = 0;
      this.drawScene();
    };

    /**
     * Display a debug message
     * @param { string } msg - The message to display
     * @param { Object } [img] - Image to insert before message
     */
    rglwidgetClass.prototype.debug = function(msg, img) {
      if (typeof this.debugelement !== "undefined" && this.debugelement !== null) {
        this.debugelement.innerHTML = msg;
        if (typeof img !== "undefined") {
          this.debugelement.insertBefore(img, this.debugelement.firstChild);
        }
      } else if (msg !== "")
        alert(msg);
    };

    /**
     * Get the snapshot image of this scene
     * @returns { Object } The img DOM element
     */
    rglwidgetClass.prototype.getSnapshot = function() {
      var img;
      if (typeof this.scene.snapshot !== "undefined") {
        img = document.createElement("img");
        img.src = this.scene.snapshot;
        img.alt = "Snapshot";
      }
      return img;
    };

    /**
     * Initial test for WebGL
     */
    rglwidgetClass.prototype.initGL0 = function() {
      if (!window.WebGLRenderingContext){
        alert("Your browser does not support WebGL. See http://get.webgl.org");
        return;
      }
    };

    /**
     * If we are in an ioslides or slidy presentation, get the
     * DOM element of the current slide
     * @returns { Object }
     */
    rglwidgetClass.prototype.getSlide = function() {
      var result = this.el, done = false;
      while (result && !done && this.scene.context.rmarkdown) {
      	switch(this.scene.context.rmarkdown) {
          case "ioslides_presentation":
            if (result.tagName === "SLIDE") return result;
            break;
          case "slidy_presentation":
            if (result.tagName === "DIV" && result.classList.contains("slide"))
              return result;
            break;
          default: return null;
      	}
      	result = result.parentElement;
      }
      return null;
    };

    /**
     * Is this scene visible in the browser?
     * @returns { boolean }
     */
    rglwidgetClass.prototype.isInBrowserViewport = function() {
      var rect = this.canvas.getBoundingClientRect(),
          windHeight = (window.innerHeight || document.documentElement.clientHeight),
          windWidth = (window.innerWidth || document.documentElement.clientWidth);
      if (this.scene.context && this.scene.context.rmarkdown !== null) {
      	if (this.slide)
      	  return (this.scene.context.rmarkdown === "ioslides_presentation" &&
      	          this.slide.classList.contains("current")) ||
      	         (this.scene.context.rmarkdown === "slidy_presentation" &&
      	          !this.slide.classList.contains("hidden"));
      }
      return (
      	rect.top >= -windHeight &&
      	rect.left >= -windWidth &&
      	rect.bottom <= 2*windHeight &&
      	rect.right <= 2*windWidth);
    };

    /**
     * Initialize WebGL
     * @returns { Object } the WebGL context
     */
    rglwidgetClass.prototype.initGL = function() {
      var self = this;
      if (this.gl) {
      	if (!this.drawing && this.gl.isContextLost())
          this.restartCanvas();
        else
          return this.gl;
      }
      // if (!this.isInBrowserViewport()) return; Return what??? At this point we know this.gl is null.
      this.canvas.addEventListener("webglcontextrestored",
        this.onContextRestored, false);
      this.canvas.addEventListener("webglcontextlost",
        this.onContextLost, false);
      this.gl = this.canvas.getContext("webgl", this.webGLoptions) ||
               this.canvas.getContext("experimental-webgl", this.webGLoptions);
      this.index_uint = this.gl.getExtension("OES_element_index_uint");
      var save = this.startDrawing();
      this.initSphereGL();
      Object.keys(this.scene.objects).forEach(function(key){
        self.initObj(parseInt(key, 10));
        });
      this.stopDrawing(save);
      return this.gl;
    };

    /**
     * Resize the display to match element
     * @param { Object } el - DOM element to match
     */
    rglwidgetClass.prototype.resize = function(el) {
      this.canvas.width = el.width;
      this.canvas.height = el.height;
    };

    /**
     * Draw the whole scene
     */
    rglwidgetClass.prototype.drawScene = function() {
      var gl = this.gl || this.initGL(),
          wasDrawing = this.startDrawing();
      if (!wasDrawing) {
        if (this.select.state !== "inactive")
          this.selectionChanged();
        gl.enable(gl.DEPTH_TEST);
        gl.depthFunc(gl.LEQUAL);
        gl.clearDepth(1.0);
        gl.clearColor(1,1,1,1);
        gl.depthMask(true); // Must be true before clearing depth buffer
        gl.clear(gl.COLOR_BUFFER_BIT | gl.DEPTH_BUFFER_BIT);
        this.drawSubscene(this.scene.rootSubscene, true);
        this.drawSubscene(this.scene.rootSubscene, false);
      }
      this.stopDrawing(wasDrawing);
    };

    /**
     * Change the displayed subset
     * @param { Object } el - Element of the control; not used.
     * @param { Object } control - The subset control data.
     */
    rglwidgetClass.prototype.subsetSetter = function(el, control) {
      if (typeof control.subscenes === "undefined" ||
          control.subscenes === null)
        control.subscenes = this.scene.rootSubscene;
      var value = Math.round(control.value),
          subscenes = [].concat(control.subscenes),
          fullset = [].concat(control.fullset),
          i, j, entries, subsceneid,
          adds = [], deletes = [],
          ismissing = function(x) {
            return fullset.indexOf(x) < 0;
          },
          tointeger = function(x) {
            return parseInt(x, 10);
          };
      if (isNaN(value))
        value = control.value = 0;
      if (control.accumulate)
        for (i=0; i <= value; i++)
          adds = adds.concat(control.subsets[i]);
      else
        adds = adds.concat(control.subsets[value]);
      deletes = fullset.filter(function(x) { return adds.indexOf(x) < 0; });
      for (i = 0; i < subscenes.length; i++) {
        subsceneid = subscenes[i];
        if (typeof this.getObj(subsceneid) === "undefined")
          this.alertOnce("typeof object is undefined");
        for (j = 0; j < adds.length; j++)
          this.addToSubscene(adds[j], subsceneid);
        for (j = 0; j < deletes.length; j++)
          this.delFromSubscene(deletes[j], subsceneid);
      }
    };

    /**
     * Change the requested property
     * @param { Object } el - Element of the control; not used.
     * @param { Object } control - The property setter control data.
     */
    rglwidgetClass.prototype.propertySetter = function(el, control)  {
      var value = control.value,
          values = [].concat(control.values),
          svals = [].concat(control.param),
          direct = values[0] === null,
          entries = [].concat(control.entries),
          ncol = entries.length,
          nrow = values.length/ncol,
          properties = this.repeatToLen(control.properties, ncol),
          objids = this.repeatToLen(control.objids, ncol),
          property, objid = objids[0],
          obj = this.getObj(objid),
          propvals, i, v1, v2, p, entry, gl, needsBinding,
          newprop, newid,

          getPropvals = function() {
            if (property === "userMatrix")
              return obj.par3d.userMatrix.getAsArray();
            else if (property === "scale" || property === "FOV" || property === "zoom")
              return [].concat(obj.par3d[property]);
            else
              return [].concat(obj[property]);
          };

          putPropvals = function(newvals) {
            if (newvals.length == 1)
              newvals = newvals[0];
            if (property === "userMatrix")
              obj.par3d.userMatrix.load(newvals);
            else if (property === "scale" || property === "FOV" || property === "zoom")
              obj.par3d[property] = newvals;
            else
              obj[property] = newvals;
          };

      if (direct && typeof value === "undefined")
        return;

      if (control.interp) {
        values = values.slice(0, ncol).concat(values).
                 concat(values.slice(ncol*(nrow-1), ncol*nrow));
        svals = [-Infinity].concat(svals).concat(Infinity);
        for (i = 1; i < svals.length; i++) {
          if (value <= svals[i]) {
            if (svals[i] === Infinity)
              p = 1;
            else
              p = (svals[i] - value)/(svals[i] - svals[i-1]);
            break;
          }
        }
      } else if (!direct) {
        value = Math.round(value);
      }

      for (j=0; j<entries.length; j++) {
        entry = entries[j];
        newprop = properties[j];
        newid = objids[j];

        if (newprop !== property || newid != objid) {
          if (typeof property !== "undefined")
            putPropvals(propvals);
          property = newprop;
          objid = newid;
          obj = this.getObj(objid);
          propvals = getPropvals();
        }
        if (control.interp) {
          v1 = values[ncol*(i-1) + j];
          v2 = values[ncol*i + j];
          this.setElement(propvals, entry, p*v1 + (1-p)*v2);
        } else if (!direct) {
          this.setElement(propvals, entry, values[ncol*value + j]);
        } else {
          this.setElement(propvals, entry, value[j]);
        }
      }
      putPropvals(propvals);

      needsBinding = [];
      for (j=0; j < entries.length; j++) {
        if (properties[j] === "values" &&
            needsBinding.indexOf(objids[j]) === -1) {
          needsBinding.push(objids[j]);
        }
      }
      for (j=0; j < needsBinding.length; j++) {
        gl = this.gl || this.initGL();
        obj = this.getObj(needsBinding[j]);
        gl.bindBuffer(gl.ARRAY_BUFFER, obj.buf);
        gl.bufferData(gl.ARRAY_BUFFER, obj.values, gl.STATIC_DRAW);
      }
    };

    /**
     * Change the requested vertices
     * @param { Object } el - Element of the control; not used.
     * @param { Object } control - The vertext setter control data.
     */
    rglwidgetClass.prototype.vertexSetter = function(el, control)  {
      var svals = [].concat(control.param),
          j, k, p, a, propvals, stride, ofs, obj, entry,
          attrib,
          ofss    = {x:"vofs", y:"vofs", z:"vofs",
                     red:"cofs", green:"cofs", blue:"cofs",
                     alpha:"cofs", radii:"radofs",
                     nx:"nofs", ny:"nofs", nz:"nofs",
                     ox:"oofs", oy:"oofs", oz:"oofs",
                     ts:"tofs", tt:"tofs"},
          pos     = {x:0, y:1, z:2,
                     red:0, green:1, blue:2,
                     alpha:3,radii:0,
                     nx:0, ny:1, nz:2,
                     ox:0, oy:1, oz:2,
                     ts:0, tt:1},
        values = control.values,
        direct = values === null,
        ncol,
        interp = control.interp,
        vertices = [].concat(control.vertices),
        attributes = [].concat(control.attributes),
        value = control.value, newval, aliases, alias;

      ncol = Math.max(vertices.length, attributes.length);

      if (!ncol)
        return;

      vertices = this.repeatToLen(vertices, ncol);
      attributes = this.repeatToLen(attributes, ncol);

      if (direct)
        interp = false;

      /* JSON doesn't pass Infinity */
      svals[0] = -Infinity;
      svals[svals.length - 1] = Infinity;

      for (j = 1; j < svals.length; j++) {
        if (value <= svals[j]) {
          if (interp) {
            if (svals[j] === Infinity)
              p = 1;
            else
              p = (svals[j] - value)/(svals[j] - svals[j-1]);
          } else {
            if (svals[j] - value > value - svals[j-1])
              j = j - 1;
          }
          break;
        }
      }

      obj = this.getObj(control.objid);
      // First, make sure color attributes vary in original
      if (typeof obj.vOffsets !== "undefined") {
      	varies = true;
        for (k = 0; k < ncol; k++) {
          attrib = attributes[k];
          if (typeof attrib !== "undefined") {
            ofs = obj.vOffsets[ofss[attrib]];
            if (ofs < 0) {
              switch(attrib) {
              	case "alpha":
              	case "red":
              	case "green":
              	case "blue":
              	  obj.colors = [obj.colors[0], obj.colors[0]];
              	  break;
              }
              varies = false;
            }
          }
        }
        if (!varies)
          this.initObj(control.objid);
      }
      propvals = obj.values;
      aliases = obj.alias;
      if (typeof aliases === "undefined")
        aliases = [];
      for (k=0; k<ncol; k++) {
        if (direct) {
          newval = value;
        } else if (interp) {
          newval = p*values[j-1][k] + (1-p)*values[j][k];
        } else {
          newval = values[j][k];
        }      	
        attrib = attributes[k];
        vertex = vertices[k];
        alias = aliases[vertex];
        if (obj.type === "planes" || obj.type === "clipplanes") {
          ofs = ["nx", "ny", "nz", "offset"].indexOf(attrib);
          if (ofs >= 0) {
            if (ofs < 3) {
              if (obj.normals[vertex][ofs] != newval) {  // Assume no aliases here...
              	obj.normals[vertex][ofs] = newval;
              	obj.initialized = false;
              }
            } else {
              if (obj.offsets[vertex][0] != newval) {
              	obj.offsets[vertex][0] = newval;
              	obj.initialized = false;
              }
            }
            continue;
          }
        }
        // Not a plane setting...
        ofs = obj.vOffsets[ofss[attrib]];
        if (ofs < 0)
          this.alertOnce("Attribute '"+attrib+"' not found in object "+control.objid);
        else {
          stride = obj.vOffsets.stride;
          ofs = ofs + pos[attrib];
          entry = vertex*stride + ofs;
          propvals[entry] = newval;
          if (typeof alias !== "undefined")
            for (a = 0; a < alias.length; a++)
              propvals[alias[a]*stride + ofs] = newval;
        }
      }
      if (typeof obj.buf !== "undefined") {
        var gl = this.gl || this.initGL();
        gl.bindBuffer(gl.ARRAY_BUFFER, obj.buf);
        gl.bufferData(gl.ARRAY_BUFFER, propvals, gl.STATIC_DRAW);
      }
    };

    /**
     * Change the requested vertex properties by age
     * @param { Object } el - Element of the control; not used.
     * @param { Object } control - The age setter control data.
     */
    rglwidgetClass.prototype.ageSetter = function(el, control) {
      var objids = [].concat(control.objids),
          nobjs = objids.length,
          time = control.value,
          births = [].concat(control.births),
          ages = [].concat(control.ages),
          steps = births.length,
          j = Array(steps),
          p = Array(steps),
          i, k, age, j0, propvals, stride, ofs, objid, obj,
          attrib, dim, varies, alias, aliases, a, d,
          attribs = ["colors", "alpha", "radii", "vertices",
                     "normals", "origins", "texcoords",
                     "x", "y", "z",
                     "red", "green", "blue"],
          ofss    = ["cofs", "cofs", "radofs", "vofs",
                     "nofs", "oofs", "tofs",
                     "vofs", "vofs", "vofs",
                     "cofs", "cofs", "cofs"],
          dims    = [3,1,1,3,
                     3,2,2,
                     1,1,1,
                     1,1,1],
          pos     = [0,3,0,0,
                     0,0,0,
                     0,1,2,
                     0,1,2];
      /* Infinity doesn't make it through JSON */
      ages[0] = -Infinity;
      ages[ages.length-1] = Infinity;
      for (i = 0; i < steps; i++) {
        if (births[i] !== null) {  // NA in R becomes null
          age = time - births[i];
          for (j0 = 1; age > ages[j0]; j0++);
          if (ages[j0] == Infinity)
            p[i] = 1;
          else if (ages[j0] > ages[j0-1])
            p[i] = (ages[j0] - age)/(ages[j0] - ages[j0-1]);
          else
            p[i] = 0;
          j[i] = j0;
        }
      }
      // First, make sure color attributes vary in original
      for (l = 0; l < nobjs; l++) {
      	objid = objids[l];
      	obj = this.getObj(objid);
      	varies = true;
        if (typeof obj.vOffsets === "undefined")
          continue;
        for (k = 0; k < attribs.length; k++) {
          attrib = control[attribs[k]];
          if (typeof attrib !== "undefined") {
            ofs = obj.vOffsets[ofss[k]];
            if (ofs < 0) {
              switch(attribs[k]) {
              	case "colors":
              	case "alpha":
              	case "red":
              	case "green":
              	case "blue":
              	  obj.colors = [obj.colors[0], obj.colors[0]];
              	  break;
              }
              varies = false;
            }
          }
        }
        if (!varies)
          this.initObj(objid);
      }
      for (l = 0; l < nobjs; l++) {
        objid = objids[l];
        obj = this.getObj(objid);
        if (typeof obj.vOffsets === "undefined")
          continue;
        aliases = obj.alias;
        if (typeof aliases === "undefined")
          aliases = [];
        propvals = obj.values;
        stride = obj.vOffsets.stride;
        for (k = 0; k < attribs.length; k++) {
          attrib = control[attribs[k]];
          if (typeof attrib !== "undefined") {
            ofs = obj.vOffsets[ofss[k]];
            if (ofs >= 0) {
              dim = dims[k];
              ofs = ofs + pos[k];
              for (i = 0; i < steps; i++) {
              	alias = aliases[i];
                if (births[i] !== null) {
                  for (d=0; d < dim; d++) {
                    propvals[i*stride + ofs + d] = p[i]*attrib[dim*(j[i]-1) + d] + (1-p[i])*attrib[dim*j[i] + d];
                    if (typeof alias !== "undefined")
                      for (a=0; a < alias.length; a++)
                        propvals[alias[a]*stride + ofs + d] = propvals[i*stride + ofs + d];
                  }
                }
              }
            } else
              this.alertOnce("\'"+attribs[k]+"\' property not found in object "+objid);
          }
        }
        obj.values = propvals;
        if (typeof obj.buf !== "undefined") {
          gl = this.gl || this.initGL();
          gl.bindBuffer(gl.ARRAY_BUFFER, obj.buf);
          gl.bufferData(gl.ARRAY_BUFFER, obj.values, gl.STATIC_DRAW);
        }
      }
    };

    /**
     * Bridge to old style control
     * @param { Object } el - Element of the control; not used.
     * @param { Object } control - The bridge control data.
     */
    rglwidgetClass.prototype.oldBridge = function(el, control) {
      var attrname, global = window[control.prefix + "rgl"];
      if (global)
        for (attrname in global)
          this[attrname] = global[attrname];
      window[control.prefix + "rgl"] = this;
    };

    /**
     * Set up a player control
     * @param { Object } el - The player control element
     * @param { Object } control - The player data.
     */
    rglwidgetClass.prototype.Player = function(el, control) {
      var
        self = this,
        components = [].concat(control.components),
        buttonLabels = [].concat(control.buttonLabels),

        Tick = function() { /* "this" will be a timer */
          var i,
              nominal = this.value,
              slider = this.Slider,
              labels = this.outputLabels,
              output = this.Output,
              step;
          if (typeof slider !== "undefined" && nominal != slider.value)
            slider.value = nominal;
          if (typeof output !== "undefined") {
            step = Math.round((nominal - output.sliderMin)/output.sliderStep);
            if (labels !== null) {
              output.innerHTML = labels[step];
            } else {
              step = step*output.sliderStep + output.sliderMin;
              output.innerHTML = step.toPrecision(output.outputPrecision);
            }
          }
          for (i=0; i < this.actions.length; i++) {
            this.actions[i].value = nominal;
          }
          self.applyControls(el, this.actions, false);
          self.drawScene();
        },

        OnSliderInput = function() { /* "this" will be the slider */
          this.rgltimer.value = Number(this.value);
          this.rgltimer.Tick();
        },

        addSlider = function(min, max, step, value) {
          var slider = document.createElement("input");
          slider.type = "range";
          slider.min = min;
          slider.max = max;
          slider.step = step;
          slider.value = value;
          slider.oninput = OnSliderInput;
          slider.sliderActions = control.actions;
          slider.sliderScene = this;
          slider.className = "rgl-slider";
          slider.id = el.id + "-slider";
          el.rgltimer.Slider = slider;
          slider.rgltimer = el.rgltimer;
          el.appendChild(slider);
        },

        addLabel = function(labels, min, step, precision) {
          var output = document.createElement("output");
          output.sliderMin = min;
          output.sliderStep = step;
          output.outputPrecision = precision;
          output.className = "rgl-label";
          output.id = el.id + "-label";
          el.rgltimer.Output = output;
          el.rgltimer.outputLabels = labels;
          el.appendChild(output);
        },

        addButton = function(which, label, active) {
          var button = document.createElement("input"),
              onclicks = {Reverse: function() { this.rgltimer.reverse();},
                    Play: function() { this.rgltimer.play();
                                       this.value = this.rgltimer.enabled ? this.inactiveValue : this.activeValue; },
                   Slower: function() { this.rgltimer.slower(); },
                   Faster: function() { this.rgltimer.faster(); },
                   Reset: function() { this.rgltimer.reset(); },
              	   Step:  function() { this.rgltimer.step(); }
              };
          button.rgltimer = el.rgltimer;
          button.type = "button";
          button.value = label;
          button.activeValue = label;
          button.inactiveValue = active;
          if (which === "Play")
            button.rgltimer.PlayButton = button;
          button.onclick = onclicks[which];
          button.className = "rgl-button";
          button.id = el.id + "-" + which;
          el.appendChild(button);
        };

        if (typeof control.reinit !== "undefined" && control.reinit !== null) {
          control.actions.reinit = control.reinit;
        }
        el.rgltimer = new rgltimerClass(Tick, control.start, control.interval, control.stop,
                                        control.step, control.value, control.rate, control.loop, control.actions);
        for (var i=0; i < components.length; i++) {
          switch(components[i]) {
            case "Slider": addSlider(control.start, control.stop,
                                   control.step, control.value);
              break;
            case "Label": addLabel(control.labels, control.start,
                                   control.step, control.precision);
              break;
            default:
              addButton(components[i], buttonLabels[i], control.pause);
          }
        }
        el.rgltimer.Tick();
    };

    /**
     * Apply all registered controls
     * @param { Object } el - DOM element of the control
     * @param { Object } x - List of actions to apply
     * @param { boolean } [draw=true] - Whether to redraw after applying
     */
    rglwidgetClass.prototype.applyControls = function(el, x, draw) {
      var self = this, reinit = x.reinit, i, control, type;
      for (i = 0; i < x.length; i++) {
        control = x[i];
        type = control.type;
        self[type](el, control);
      }
      if (typeof reinit !== "undefined" && reinit !== null) {
        reinit = [].concat(reinit);
        for (i = 0; i < reinit.length; i++)
          self.getObj(reinit[i]).initialized = false;
      }
      if (typeof draw === "undefined" || draw)
        self.drawScene();
    };

    /**
     * Handler for scene change
     * @param { Object } message - What sort of scene change to do?
     */
    rglwidgetClass.prototype.sceneChangeHandler = function(message) {
      var self = document.getElementById(message.elementId).rglinstance,
          objs = message.objects, mat = message.material,
          root = message.rootSubscene,
          initSubs = message.initSubscenes,
          redraw = message.redrawScene,
          skipRedraw = message.skipRedraw,
          deletes, subs, allsubs = [], i,j;
      if (typeof message.delete !== "undefined") {
        deletes = [].concat(message.delete);
        if (typeof message.delfromSubscenes !== "undefined")
          subs = [].concat(message.delfromSubscenes);
        else
          subs = [];
        for (i = 0; i < deletes.length; i++) {
          for (j = 0; j < subs.length; j++) {
            self.delFromSubscene(deletes[i], subs[j]);
          }
          delete self.scene.objects[deletes[i]];
        }
      }
      if (typeof objs !== "undefined") {
        Object.keys(objs).forEach(function(key){
          key = parseInt(key, 10);
          self.scene.objects[key] = objs[key];
          self.initObj(key);
          var obj = self.getObj(key),
              subs = [].concat(obj.inSubscenes), k;
          allsubs = allsubs.concat(subs);
          for (k = 0; k < subs.length; k++)
            self.addToSubscene(key, subs[k]);
        });
      }
      if (typeof mat !== "undefined") {
        self.scene.material = mat;
      }
      if (typeof root !== "undefined") {
        self.scene.rootSubscene = root;
      }
      if (typeof initSubs !== "undefined")
        allsubs = allsubs.concat(initSubs);
      allsubs = self.unique(allsubs);
      for (i = 0; i < allsubs.length; i++) {
        self.initSubscene(allsubs[i]);
      }
      if (typeof skipRedraw !== "undefined") {
        root = self.getObj(self.scene.rootSubscene);
        root.par3d.skipRedraw = skipRedraw;
      }
      if (redraw)
        self.drawScene();
    };
    
    /**
     * Set mouse mode for a subscene
     * @param { string } mode - name of mode
     * @param { number } button - button number (1 to 3)
     * @param { number } subscene - subscene id number
     * @param { number } stayActive - if truthy, don't clear brush
     */
    rglwidgetClass.prototype.setMouseMode = function(mode, button, subscene, stayActive) {
      var sub = this.getObj(subscene),
          which = ["left", "right", "middle"][button - 1];
      if (!stayActive && sub.par3d.mouseMode[which] === "selecting")
        this.clearBrush(null);
      sub.par3d.mouseMode[which] = mode;
    };

/**
 * The class of an rgl timer object
 * @class
*/

/**
 * Construct an rgltimerClass object
 * @constructor
 * @param { function } Tick - action when timer fires
 * @param { number } startTime - nominal start time in seconds
 * @param { number } interval - seconds between updates
 * @param { number } stopTime - nominal stop time in seconds
 * @param { number } stepSize - nominal step size
 * @param { number } value - current nominal time
 * @param { number } rate - nominal units per second
 * @param { string } loop - "none", "cycle" or "oscillate"
 * @param { Object } actions - list of actions
 */
rgltimerClass = function(Tick, startTime, interval, stopTime, stepSize, value, rate, loop, actions) {
  this.enabled = false;
  this.timerId = 0;
  /** nominal start time in seconds */
  this.startTime = startTime;   
  /** current nominal time */      
  this.value = value;
  /** seconds between updates */                 
  this.interval = interval;
  /** nominal stop time */           
  this.stopTime = stopTime;
  /** nominal step size */           
  this.stepSize = stepSize;
  /** nominal units per second */           
  this.rate = rate;
  /** "none", "cycle", or "oscillate" */                   
  this.loop = loop;
  /** real world start time */                   
  this.realStart = undefined;
  /** multiplier for fast-forward or reverse */         
  this.multiplier = 1;                
  this.actions = actions;
  this.Tick = Tick;
};

  /**
   * Start playing timer object
   */
  rgltimerClass.prototype.play = function() {
    if (this.enabled) {
      this.enabled = false;
      window.clearInterval(this.timerId);
      this.timerId = 0;
      return;
    }
    var tick = function(self) {
      var now = new Date();
      self.value = self.multiplier*self.rate*(now - self.realStart)/1000 + self.startTime;
      self.forceToRange();
      if (typeof self.Tick !== "undefined") {
        self.Tick(self.value);
      }

    };
    this.realStart = new Date() - 1000*(this.value - this.startTime)/this.rate/this.multiplier;
    this.timerId = window.setInterval(tick, 1000*this.interval, this);
    this.enabled = true;
  };

  /**
   * Force value into legal range
   */
  rgltimerClass.prototype.forceToRange = function() {
    if (this.value > this.stopTime + this.stepSize/2 || this.value < this.startTime - this.stepSize/2) {
      if (!this.loop) {
        this.reset();
      } else {
        var cycle = this.stopTime - this.startTime + this.stepSize,
            newval = (this.value - this.startTime) % cycle + this.startTime;
        if (newval < this.startTime) {
          newval += cycle;
        }
        this.realStart += (this.value - newval)*1000/this.multiplier/this.rate;
        this.value = newval;
      }
    }
  };

  /**
   * Reset to start values
   */
  rgltimerClass.prototype.reset = function() {
    this.value = this.startTime;
    this.newmultiplier(1);
    if (typeof this.Tick !== "undefined") {
        this.Tick(this.value);
    }
    if (this.enabled)
      this.play();  /* really pause... */
    if (typeof this.PlayButton !== "undefined")
      this.PlayButton.value = "Play";
  };

  /**
   * Increase the multiplier to play faster
   */
  rgltimerClass.prototype.faster = function() {
    this.newmultiplier(Math.SQRT2*this.multiplier);
  };

  /**
   * Decrease the multiplier to play slower
   */
  rgltimerClass.prototype.slower = function() {
    this.newmultiplier(this.multiplier/Math.SQRT2);
  };

  /**
   * Change sign of multiplier to reverse direction
   */
  rgltimerClass.prototype.reverse = function() {
    this.newmultiplier(-this.multiplier);
  };

  /**
   * Set multiplier for play speed
   * @param { number } newmult - new value
   */
  rgltimerClass.prototype.newmultiplier = function(newmult) {
    if (newmult != this.multiplier) {
      this.realStart += 1000*(this.value - this.startTime)/this.rate*(1/this.multiplier - 1/newmult);
      this.multiplier = newmult;
    }
  };

  /**
   * Take one step
   */
  rgltimerClass.prototype.step = function() {
    this.value += this.rate*this.multiplier;
    this.forceToRange();
    if (typeof this.Tick !== "undefined")
      this.Tick(this.value);
  };
